# Supplementary material for: Effects of GWAS-Associated Genetic Variants on lncRNAs within IBD and T1D Candidate Loci
Source: PLoS One. 2014 Aug 21;9(8):e105723. doi: 10.1371/journal.pone.0105723 (PMC4140826; doi:10.1371/journal.pone.0105723)
Supplement: Table S1 — Structure-disruptive SNPs in IBD and T1D loci-associated lncRNAs ranked based on RegulomeDB, cis-eQTLs, recent positive selection and RNAsnp p-value. (XLSX) [file pone.0105723.s013.xlsx]

## Sheet: Sheet1
Ranked Structure disruptive SNPs based on regulomeDB score, cis-eQTLs, recent poitive selection and RNAsnp p-value
Sheet 2	362 structure disruptive SNPs within IBD loci-associated lncRNAs
Sheet 3	178 structure disruptive SNPs within T1D loci-associated lncRNAs
The column cis-eQTLs contains associated gene name and tissue names in square brackets. The tissue names are abbreviated as follows-
Adipose_Subcutaneous	AS
Artery_Tibial	AT
Heart_Left_Ventricle	HLV
Lung	L
Muscle_Skeletal	MS
Nerve_Tibial	NT
Skin_Sun_Exposed_Lower_leg	SSEL
Thyroid	T
Whole_Blood	WB
GWAS p-values from IBDGC and T1DGC are also listed for the structure disruptive SNPs

## Sheet: Sheet2
chr	SNP	rsID	Alleles	CD GWAS P-value (IBDGC)	UC GWAS P-value (IBDGC)	IBD GWAS P-value (IBDGC)	Associated lncRNAs	Candidate IBD genes	RegulomeDB score	RNAsnp p-value	Folding Window	Local region	distance	cis-eQTLs	recent positive selection	RegulomeDB score description
chr17	G38170845A	rs2227319	G/A	-	0.0001116	0.0008117	NONHSAG021725[-]	CSF3[+]	1a	0.0614	38170645-38171045	38170682-38170743	0.2614	MED24[MS]; GSDMA[AS,NT,T,L]		eQTL + TF binding + matched TF motif + matched DNase Footprint + DNase peak
chr3	C53118739U	rs2336725	C/T	9.25e-05	-	-	NONHSAG035201[-]	RFT1[-]	1b	0.069	53118539-53118939	53118677-53118742	0.2485	RFT1[AT,T,NT,L,MS]; RP11-5O17.2[T,L,AT,SSELL]		eQTL + TF binding + any motif + DNase Footprint + DNase peak
chr2	U219151926C	rs13031757	T/C	-	2.95e-07	3.29e-07	NONHSAG030520[+]	AAMP[-]	1b	0.1158	219151726-219152126	219151881-219151973	0.1923	PNKD[SSELL,AS,MS]; TMBIM1[AT,MS,AS]; ARPC2[MS,NT]; RP11-378A13.1[MS,AS,L,WB,T,AT,NT,SSELL]		eQTL + TF binding + any motif + DNase Footprint + DNase peak
chr10	U35484949G	rs1057108	T/G	2.78e-09	1.64e-06	8.25e-11	NONHSAG005609[+]	CREM[+]	1b	0.1307	35484749-35485149	35484908-35484964	0.1458			eQTL + TF binding + any motif + DNase Footprint + DNase peak
chr15	G63824490U	rs4984297	G/T	0.004855	-	-	NONHSAG017135[+]	USP3[+]	1d	0.1203	63824290-63824690	63824486-63824535	0.151			eQTL + TF binding + any motif + DNase peak
chr4	G38806827A	rs5743557	G/A	0.003997	-	-	NONHSAG037771[-]	TLR1[-]	1f	0.0088	38806627-38807027	38806792-38806841	0.4115		asn-I(3.016)	eQTL + TF binding / DNase peak
chr17	C44001379G	rs17564493	C/G/T/A	0.001197	-	0.008218	NONHSAG022012[-]	MAPT[+]	1f	0.0089	44001179-44001579	44001328-44001384	0.4025			eQTL + TF binding / DNase peak
chr1	U8066914C	rs225100	T/C	0.0005802	-	0.0003439	NONHSAG000279[-]	ERRFI1[-]	1f	0.0097	8066714-8067114	8066868-8066947	0.4011	PARK7[MS]		eQTL + TF binding / DNase peak
chr17	C44001379A	rs17564493	C/G/T/A	0.001197	-	0.008218	NONHSAG022012[-]	MAPT[+]	1f	0.0235	44001179-44001579	44001328-44001384	0.3048			eQTL + TF binding / DNase peak
chr17	U43921754G	rs17763634	T/G/A/C	0.00119	-	0.009821	NONHSAG022009[-]	MAPT[+]	1f	0.0243	43921554-43921954	43921746-43921795	0.3016			eQTL + TF binding / DNase peak
chr17	U43921754C	rs17763634	T/G/A/C	0.00119	-	0.009821	NONHSAG022009[-]	MAPT[+]	1f	0.0277	43921554-43921954	43921753-43921846	0.2888			eQTL + TF binding / DNase peak
chr17	U43921754A	rs17763634	T/G/A/C	0.00119	-	0.009821	NONHSAG022009[-]	MAPT[+]	1f	0.032	43921554-43921954	43921748-43921846	0.2747			eQTL + TF binding / DNase peak
chr17	A43775546C	rs12150547	A/G/T/C	0.00193	-	0.007642	NONHSAG022004[+]	CRHR1[+]	1f	0.0348	43775346-43775746	43775410-43775575	0.3263			eQTL + TF binding / DNase peak
chr17	U43734304G	rs241031	T/G/A/C	0.002819	-	0.007413	NONHSAG022004[+]	CRHR1[+]	1f	0.0414	43734104-43734504	43734297-43734365	0.2502			eQTL + TF binding / DNase peak
chr5	C96268862A	rs1981846	C/A	1.06e-08	-	1.02e-05	NONHSAG041089[-]	ERAP2[+], LNPEP[+]	1f	0.0444	96268662-96269062	96268848-96268897	0.2443	ERAP2[WB,MS,AT,L,T,HLV,SSELL,NT,AS]		eQTL + TF binding / DNase peak
chr17	G43893403C	rs17762769	G/T/A/C	0.0013	-	0.007228	NONHSAG022004[+]	CRHR1[+]	1f	0.045	43893203-43893603	43893374-43893479	0.2965	CRHR1[AS,SSELL,AT,L,NT,MS]; AC091132.2[WB]; C17orf69[AT,AS,L,NT,SSELL,T,HLV]; LRRC37A[AT,AS,L,NT,T,SSELL,MS,WB,HLV]; MAPT[HLV,L]; AC126544.2[L,T,AT,AS,NT,SSELL,WB,MS]; KANSL1-AS1[AT,AS,L,NT,T,SSELL,MS,WB,HLV]; AC091132.3[AT,AS,L,NT,T,SSELL,WB,HLV]; LRRC37A2[AT,AS,L,NT,T,SSELL,MS,WB,HLV]; RP11-259G18.1[T]; RP11-669E14.6[L,T]; RP11-259G18.2[AT,AS,L,NT,T,SSELL,MS,WB,HLV]; RP11-259G18.3[AT,AS,L,NT,T,…		eQTL + TF binding / DNase peak
chr17	A43716885C	rs413778	A/G/T/C	0.002879	-	0.008332	NONHSAG022004[+], NONHSAG022005[-]	CRHR1[+]	1f	0.0514	43716685-43717085	43716844-43716903	0.2298			eQTL + TF binding / DNase peak
chr17	U43935631G	rs962885	T/G/A/C	6.89e-05	-	0.0009778	NONHSAG022009[-]	MAPT[+]	1f	0.056	43935431-43935831	43935439-43935633	0.2219			eQTL + TF binding / DNase peak
chr17	G43750010C	rs17687571	G/T/A/C	0.002832	-	0.008063	NONHSAG022004[+]	CRHR1[+]	1f	0.059	43749810-43750210	43749950-43750010	0.2659			eQTL + TF binding / DNase peak
chr17	G43925605C	rs17769490	G/T/A/C	0.00127	-	0.008238	NONHSAG022009[-]	MAPT[+]	1f	0.0612	43925405-43925805	43925567-43925616	0.2619			eQTL + TF binding / DNase peak
chr17	C43923703G	rs12185235	C/G/T/A	0.00141	-	-	NONHSAG022009[-]	MAPT[+]	1f	0.0621	43923503-43923903	43923703-43923768	0.29			eQTL + TF binding / DNase peak
chr9	A139335599G	rs1127152	A/G	4.25e-10	7.97e-05	2.28e-10	NONHSAG053794[-]	SEC16A[-]	1f	0.0642	139335399-139335799	139335721-139335776	0.2565	INPP5E[T]; SEC16A[WB]; SNAPC4[T]		eQTL + TF binding / DNase peak
chr8	C110347402A	rs2980569	C/A	-	-	0.004489	NONHSAG051048[+]	NUDCD1[-]	1f	0.0654	110347202-110347602	110347364-110347413	0.207	PKHD1L1[T]; RP11-419L20.2[T]		eQTL + TF binding / DNase peak
chr17	G43855228C	rs4074462	G/T/A/C	0.001353	-	0.009297	NONHSAG022004[+]	CRHR1[+]	1f	0.066	43855028-43855428	43855179-43855233	0.2067			eQTL + TF binding / DNase peak
chr17	C44110670G	rs4597358	C/G	0.001729	-	-	NONHSAG022016[-]	MAPT[+]	1f	0.0731	44110470-44110870	44110658-44110736	0.2421			eQTL + TF binding / DNase peak
chr17	G43733983C	rs241033	G/T/A/C	0.002834	-	0.007822	NONHSAG022004[+]	CRHR1[+]	1f	0.0742	43733783-43734183	43733796-43734120	0.196			eQTL + TF binding / DNase peak
chr21	G45665330U	rs2026880	G/T	0.008431	-	-	NONHSAG033020[+]	ICOSLG[-]	1f	0.0743	45665130-45665530	45665298-45665347	0.1958			eQTL + TF binding / DNase peak
chr17	U43935631A	rs962885	T/G/A/C	6.89e-05	-	0.0009778	NONHSAG022009[-]	MAPT[+]	1f	0.0755	43935431-43935831	43935439-43935632	0.1944			eQTL + TF binding / DNase peak
chr17	A43716885U	rs413778	A/G/T/C	0.002879	-	0.008332	NONHSAG022004[+], NONHSAG022005[-]	CRHR1[+]	1f	0.0778	43716685-43717085	43716844-43716903	0.1916			eQTL + TF binding / DNase peak
chr2	U43666991C	rs7575024	T/C	6.3e-06	0.00879	3.32e-06	NONHSAG027611[-]	THADA[-]	1f	0.0794	43666791-43667191	43666961-43667010	0.1826			eQTL + TF binding / DNase peak
chr17	C43923703A	rs12185235	C/G/T/A	0.00141	-	-	NONHSAG022009[-]	MAPT[+]	1f	0.0852	43923503-43923903	43923705-43923765	0.251			eQTL + TF binding / DNase peak
chr17	C44115107A	rs17574824	C/G/T/A	0.001267	-	0.00602	NONHSAG022016[-]	MAPT[+]	1f	0.0936	44114907-44115307	44115072-44115124	0.1737			eQTL + TF binding / DNase peak
chr17	C44115107G	rs17574824	C/G/T/A	0.001267	-	0.00602	NONHSAG022016[-]	MAPT[+]	1f	0.0937	44114907-44115307	44115072-44115124	0.1735			eQTL + TF binding / DNase peak
chr4	G76943677A	rs4859588	G/A	-	-	0.005718	NONHSAG038243[+]	CXCL10[-]	1f	0.0978	76943477-76943877	76943634-76943683	0.1696	NAAA[MS,NT,L,WB,SSELL,HLV,AT,AS]; ART3[NT]		eQTL + TF binding / DNase peak
chr5	A96188666G	rs2042381	A/G	0.007157	-	-	NONHSAG041089[-]	ERAP2[+], LNPEP[+]	1f	0.0984	96188466-96188866	96188586-96188675	0.1691	ERAP1[WB,SSELL]		eQTL + TF binding / DNase peak
chr17	G43806925A	rs2902662	G/T/A/C	0.001549	-	0.009043	NONHSAG022004[+]	CRHR1[+]	1f	0.1016	43806725-43807125	43806878-43806927	0.2062			eQTL + TF binding / DNase peak
chr5	U141508488G	rs11739961	T/G	9.79e-08	-	1.67e-05	NONHSAG041785[+]	NDFIP1[+]	1f	0.1058	141508288-141508688	141508481-141508530	0.1625	NDFIP1[MS]		eQTL + TF binding / DNase peak
chr5	U131694077C	rs4705938	T/C	2.82e-16	0.0002261	3.48e-13	NONHSAG041519[-], NONHSAG041520[+]	SLC22A4[+], SLC22A5[+]	1f	0.1089	131693877-131694277	131693969-131694121	0.1617	P4HA2[T]; SLC22A5[WB,SSELL,L]; AC034220.3[WB]; P4HA2-AS1[T]; AC063976.6[T]	ceu-II(-2.569)	eQTL + TF binding / DNase peak
chr17	G43893403U	rs17762769	G/T/A/C	0.0013	-	0.007228	NONHSAG022004[+]	CRHR1[+]	1f	0.1134	43893203-43893603	43893418-43893479	0.1944	CRHR1[AS,SSELL,AT,L,NT,MS]; AC091132.2[WB]; C17orf69[AT,AS,L,NT,SSELL,T,HLV]; LRRC37A[AT,AS,L,NT,T,SSELL,MS,WB,HLV]; MAPT[HLV,L]; AC126544.2[L,T,AT,AS,NT,SSELL,WB,MS]; KANSL1-AS1[AT,AS,L,NT,T,SSELL,MS,WB,HLV]; AC091132.3[AT,AS,L,NT,T,SSELL,WB,HLV]; LRRC37A2[AT,AS,L,NT,T,SSELL,MS,WB,HLV]; RP11-259G18.1[T]; RP11-669E14.6[L,T]; RP11-259G18.2[AT,AS,L,NT,T,SSELL,MS,WB,HLV]; RP11-259G18.3[AT,AS,L,NT,T,…		eQTL + TF binding / DNase peak
chr17	U43935631C	rs962885	T/G/A/C	6.89e-05	-	0.0009778	NONHSAG022009[-]	MAPT[+]	1f	0.1146	43935431-43935831	43935439-43935638	0.1572			eQTL + TF binding / DNase peak
chr17	C43994648G	rs17649553	C/G/T/A	0.000874	-	0.006146	NONHSAG022012[-]	MAPT[+]	1f	0.1223	43994448-43994848	43994633-43994697	0.1515			eQTL + TF binding / DNase peak
chr17	A43955030U	rs4441322	A/G/T/C	0.001162	-	0.008627	NONHSAG022009[-]	MAPT[+]	1f	0.125	43954830-43955230	43954888-43955209	0.1496			eQTL + TF binding / DNase peak
chr6	G167406633C	rs415890	G/C	1.04e-11	0.008541	5.09e-09	NONHSAG045404[-], NONHSAG045405[-]	FGFR1OP[+]	1f	0.13	167406433-167406833	167406596-167406713	0.1462	RNASET2[WB,SSELL]; AL133458.1[WB,SSELL,L]		eQTL + TF binding / DNase peak
chr22	G37265079C	rs2284027	G/C	-	0.008963	-	NONHSAG033849[-]	NCF4[+]	1f	0.1355	37264879-37265279	37265065-37265114	0.1427			eQTL + TF binding / DNase peak
chr17	G43921210C	rs17763596	G/T/A/C	0.001326	-	-	NONHSAG022009[-]	MAPT[+]	1f	0.1363	43921010-43921410	43921208-43921263	0.1421			eQTL + TF binding / DNase peak
chr17	U43892973G	rs17689471	T/G/A/C	0.001232	-	0.007927	NONHSAG022004[+]	CRHR1[+]	1f	0.1365	43892773-43893173	43892876-43892992	0.142	CRHR1[AS,SSELL,AT,L,NT,MS]; AC091132.2[WB]; C17orf69[AT,AS,L,NT,SSELL,T,HLV]; LRRC37A[AT,AS,L,NT,T,SSELL,MS,WB,HLV]; MAPT[HLV,L]; AC126544.2[L,T,AT,AS,NT,SSELL,WB,MS]; KANSL1-AS1[WB,L,MS,T,AT,SSELL,NT,AS,HLV]; AC091132.3[T,L,SSELL,WB,NT,AT,HLV,AS]; LRRC37A2[WB,L,MS,T,AT,SSELL,NT,AS,HLV]; RP11-259G18.1[T]; RP11-669E14.6[L,T]; RP11-259G18.2[WB,L,MS,T,AT,SSELL,NT,AS,HLV]; RP11-259G18.3[WB,L,MS,T,AT,…		eQTL + TF binding / DNase peak
chr17	C43893716G	rs8072451	C/G/T/A	0.00113	-	0.00803	NONHSAG022004[+]	CRHR1[+]	1f	0.1396	43893516-43893916	43893542-43893913	0.1725	CRHR1[AS,SSELL,AT,L,NT,MS]; AC091132.2[WB]; C17orf69[AT,AS,L,NT,SSELL,T,HLV]; LRRC37A[AT,AS,L,NT,T,SSELL,MS,WB,HLV]; MAPT[HLV,L]; AC126544.2[L,T,AT,AS,NT,SSELL,WB,MS]; KANSL1-AS1[WB,L,MS,T,AT,SSELL,NT,AS,HLV]; AC091132.3[T,L,SSELL,WB,NT,AT,HLV,AS]; LRRC37A2[AT,L,AS,NT,T,WB,SSELL,MS,HLV]; RP11-669E14.6[L,T]; RP11-259G18.2[AT,AS,L,NT,T,SSELL,MS,WB,HLV]; RP11-259G18.3[AT,AS,L,NT,T,SSELL,MS,WB,HLV]		eQTL + TF binding / DNase peak
chr17	C43817459G	rs17563800	C/G/T/A	0.001682	-	0.009666	NONHSAG022004[+]	CRHR1[+]	1f	0.1407	43817259-43817659	43817437-43817656	0.1717			eQTL + TF binding / DNase peak
chr1	A63156043G	rs1168114	A/G	2.26e-05	-	-	NONHSAG001683[+]	RP11-230B22.1[+]	1f	0.1447	63155843-63156243	63155982-63156108	0.1348			eQTL + TF binding / DNase peak
chr17	G43970662C	rs17691610	G/T/A/C	0.0009312	-	0.007338	NONHSAG022009[-]	MAPT[+]	1f	0.1492	43970462-43970862	43970616-43970665	0.1344			eQTL + TF binding / DNase peak
chr17	G43754099U	rs17687667	G/T/A/C	0.00271	-	0.008534	NONHSAG022004[+]	CRHR1[+]	1f	0.1499	43753899-43754299	43754036-43754123	0.1651			eQTL + TF binding / DNase peak
chr11	G64027888A	rs915987	G/A	1.12e-05	-	0.0004889	NONHSAG008603[+]	PLCB3[+]	1f	0.1502	64027688-64028088	64027881-64027932	0.1649	TRPT1[HLV]		eQTL + TF binding / DNase peak
chr17	C43923703U	rs12185235	C/G/T/A	0.00141	-	-	NONHSAG022009[-]	MAPT[+]	1f	0.1506	43923503-43923903	43923702-43923765	0.1835			eQTL + TF binding / DNase peak
chr5	G96151760U	rs34755	G/T	0.001204	-	-	NONHSAG041089[-]	ERAP2[+], LNPEP[+]	1f	0.1546	96151560-96151960	96151733-96151782	0.1291	ERAP1[WB,L]		eQTL + TF binding / DNase peak
chr2	U43706002C	rs7570242	T/C	4.31e-05	0.007579	1.11e-05	NONHSAG027611[-]	THADA[-]	1f	0.1605	43705802-43706202	43705960-43706009	0.1259			eQTL + TF binding / DNase peak
chr17	C43949448A	rs34097347	C/G/T/A	0.001164	-	0.007019	NONHSAG022009[-]	MAPT[+]	1f	0.1643	43949248-43949648	43949436-43949485	0.1556			eQTL + TF binding / DNase peak
chr5	C96245343U	rs2549796	C/T	7.79e-09	-	8.08e-06	NONHSAG041089[-]	ERAP2[+], LNPEP[+]	1f	0.1659	96245143-96245543	96245328-96245438	0.1254	ERAP2[MS,AS,L,WB,T,NT,SSELL,HLV,AT]		eQTL + TF binding / DNase peak
chr17	C43949448G	rs34097347	C/G/T/A	0.001164	-	0.007019	NONHSAG022009[-]	MAPT[+]	1f	0.1664	43949248-43949648	43949436-43949485	0.1543			eQTL + TF binding / DNase peak
chr17	U43907896C	rs16940665	T/C	0.001252	-	0.008701	NONHSAG022008[+]	CRHR1[+]	1f	0.1669	43907696-43908096	43907889-43908053	0.1717	CRHR1[AS,SSELL,L,AT,NT,MS]; C17orf69[AT,AS,L,NT,SSELL,T,HLV]; LRRC37A[AT,AS,NT,T,L,MS,SSELL,WB,HLV]; MAPT[L]; AC126544.2[L,T,AT,NT,AS,SSELL,WB,MS]; KANSL1-AS1[WB,MS,L,T,AT,SSELL,NT,AS,HLV]; AC091132.3[T,L,SSELL,WB,NT,AT,HLV,AS]; LRRC37A2[AT,NT,L,AS,WB,T,MS,SSELL,HLV]; RP11-669E14.6[L]; RP11-259G18.2[WB,T,AT,MS,L,SSELL,AS,NT,HLV]; RP11-259G18.3[T,WB,AT,MS,L,AS,SSELL,NT,HLV]		eQTL + TF binding / DNase peak
chr17	U43892973C	rs17689471	T/G/A/C	0.001232	-	0.007927	NONHSAG022004[+]	CRHR1[+]	1f	0.1725	43892773-43893173	43892876-43892992	0.1221	CRHR1[AS,SSELL,AT,L,NT,MS]; AC091132.2[WB]; C17orf69[AT,AS,L,NT,SSELL,T,HLV]; LRRC37A[AT,AS,L,NT,T,SSELL,MS,WB,HLV]; MAPT[HLV,L]; AC126544.2[L,T,AT,AS,NT,SSELL,WB,MS]; KANSL1-AS1[WB,L,MS,T,AT,SSELL,NT,AS,HLV]; AC091132.3[T,L,SSELL,WB,NT,AT,HLV,AS]; LRRC37A2[WB,L,MS,T,AT,SSELL,NT,AS,HLV]; RP11-259G18.1[T]; RP11-669E14.6[L,T]; RP11-259G18.2[WB,L,MS,T,AT,SSELL,NT,AS,HLV]; RP11-259G18.3[WB,L,MS,T,AT,…		eQTL + TF binding / DNase peak
chr22	C30434123U	rs16987156	C/T	0.002938	-	0.007966	NONHSAG033653[-]	HORMAD2[+]	1f	0.1741	30433923-30434323	30433983-30434152	0.1189	MTMR3[T,L,AT,NT]; CTA-85E5.10[AT]		eQTL + TF binding / DNase peak
chr17	G43754099A	rs17687667	G/T/A/C	0.00271	-	0.008534	NONHSAG022004[+]	CRHR1[+]	1f	0.1749	43753899-43754299	43754036-43754123	0.1492			eQTL + TF binding / DNase peak
chr17	A43955030C	rs4441322	A/G/T/C	0.001162	-	0.008627	NONHSAG022009[-]	MAPT[+]	1f	0.1793	43954830-43955230	43955010-43955169	0.1189			eQTL + TF binding / DNase peak
chr17	C43994648A	rs17649553	C/G/T/A	0.000874	-	0.006146	NONHSAG022012[-]	MAPT[+]	1f	0.1797	43994448-43994848	43994633-43994697	0.1187			eQTL + TF binding / DNase peak
chr17	U43892973A	rs17689471	T/G/A/C	0.001232	-	0.007927	NONHSAG022004[+]	CRHR1[+]	1f	0.1812	43892773-43893173	43892876-43892992	0.118	CRHR1[AS,SSELL,AT,L,NT,MS]; AC091132.2[WB]; C17orf69[AT,AS,L,NT,SSELL,T,HLV]; LRRC37A[AT,AS,L,NT,T,SSELL,MS,WB,HLV]; MAPT[HLV,L]; AC126544.2[L,T,AT,AS,NT,SSELL,WB,MS]; KANSL1-AS1[WB,L,MS,T,AT,SSELL,NT,AS,HLV]; AC091132.3[T,L,SSELL,WB,NT,AT,HLV,AS]; LRRC37A2[WB,L,MS,T,AT,SSELL,NT,AS,HLV]; RP11-259G18.1[T]; RP11-669E14.6[L,T]; RP11-259G18.2[WB,L,MS,T,AT,SSELL,NT,AS,HLV]; RP11-259G18.3[WB,L,MS,T,AT,…		eQTL + TF binding / DNase peak
chr5	A131614438C	rs157573	A/C	3.03e-05	-	8.12e-05	NONHSAG041516[-]	P4HA2[-], SLC22A4[+]	2b	0.03	131614238-131614638	131614422-131614483	0.3435			TF binding + any motif + DNase Footprint + DNase peak
chr10	U14051526G	rs7078921	T/G	0.005349	0.006441	0.002887	NONHSAG005280[+]	FRMD4A[-]	2b	0.0696	14051326-14051726	14051493-14051542	0.2018			TF binding + any motif + DNase Footprint + DNase peak
chr2	A46201337G	rs1868392	A/G	-	-	0.004679	NONHSAG027649[+]	PRKCE[+]	2b	0.0751	46201137-46201537	46201274-46201343	0.1949			TF binding + any motif + DNase Footprint + DNase peak
chr22	G30405983A	rs41158	G/A	-	0.002719	0.001817	NONHSAG033653[-]	HORMAD2[+]	2b	0.0753	30405783-30406183	30405975-30406121	0.1946			TF binding + any motif + DNase Footprint + DNase peak
chr18	C56202768A	rs3809983	C/A	0.000624	-	-	NONHSAG023957[+]	ALPK2[-]	2b	0.0996	56202568-56202968	56202682-56202773	0.1696			TF binding + any motif + DNase Footprint + DNase peak
chr2	C219162836U	rs4996257	C/T	-	1.63e-06	9.73e-07	NONHSAG030520[+]	AAMP[-]	2b	0.107	219162636-219163036	219162828-219162930	0.2006	PNKD[SSELL,T]; TMBIM1[AT,MS]; ARPC2[NT,MS]; RP11-378A13.1[MS,L,AS,WB,SSELL,NT,T,AT]		TF binding + any motif + DNase Footprint + DNase peak
chr8	U128815029C	rs4410871	T/C	-	0.006986	-	NONHSAG051258[+]	PVT1[+]	2b	0.1131	128814829-128815229	128815013-128815063	0.1584			TF binding + any motif + DNase Footprint + DNase peak
chr18	G77266154A	rs8099113	G/A	-	0.008553	0.000465	NONHSAG024242[+]	NFATC1[+]	2b	0.1473	77265954-77266354	77266110-77266161	0.1669			TF binding + any motif + DNase Footprint + DNase peak
chr1	C154426264U	rs4129267	C/T	0.004084	-	-	NONHSAG003017[+]	IL6R[+], SHE[-]	2b	0.1475	154426064-154426464	154426223-154426276	0.1354			TF binding + any motif + DNase Footprint + DNase peak
chr6	A2449186C	rs761098	A/C	-	0.003932	0.007842	NONHSAG042638[+]	GMDS[-]	2b	0.1548	2448986-2449386	2449066-2449339	0.1313			TF binding + any motif + DNase Footprint + DNase peak
chr20	G43123028A	rs1983	G/A	-	0.0008781	-	NONHSAG031837[+]	SERINC3[-]	2c	0.1645	43122828-43123228	43123005-43123054	0.1262			TF binding + matched TF motif + DNase peak
chr5	G131614981A	rs7737937	G/A	1.11e-07	0.004692	1.99e-06	NONHSAG041516[-]	P4HA2[-], SLC22A4[+]	3a	0.0209	131614781-131615181	131614834-131614993	0.386			TF binding + any motif + DNase peak
chr4	C123554707U	rs6840978	C/T	0.004074	3.35e-06	1.18e-06	NONHSAG038804[+]	IL21[-]	3a	0.0646	123554507-123554907	123554618-123554740	0.2082			TF binding + any motif + DNase peak
chr22	C30450660U	rs5763746	C/T	-	-	0.004069	NONHSAG033653[-]	HORMAD2[+]	3a	0.0662	30450460-30450860	30450612-30450662	0.2065			TF binding + any motif + DNase peak
chr4	C76957171U	rs6819597	C/T	-	-	0.006038	NONHSAG038243[+]	CXCL10[-]	3a	0.1224	76956971-76957371	76957091-76957173	0.1495	NAAA[MS,NT,L,WB.SSELL,HLV,AT,AS]; ART3[NT]		TF binding + any motif + DNase peak
chr7	C17448444U	rs6461315	C/T	-	0.008689	-	NONHSAG047017[+]	AHR[+]	3a	0.1226	17448244-17448644	17448435-17448484	0.1494			TF binding + any motif + DNase peak
chr6	C90941240U	rs11757155	C/T	1.18e-05	0.002423	1.54e-06	NONHSAG044354[-]	BACH2[-]	3a	0.1794	90941040-90941440	90941068-90941258	0.1164			TF binding + any motif + DNase peak
chr2	G234292684A	rs838715	G/A	0.001691	-	0.0001351	NONHSAG030820[+]	DGKD[+]	3b	0.1259	234292484-234292884	234292683-234292772	0.149			TF binding + matched TF motif
chr17	G25822664C	rs9332455	G/C	0.00473	-	-	NONHSAG021255[+]	KSR1[+]	4	0.0189	25822464-25822864	25822617-25822832	0.3263	KSR1[WB]		TF binding + DNase peak
chr18	C56204945G	rs3809972	C/G	6.74e-05	-	0.001569	NONHSAG023957[+]	ALPK2[-]	4	0.0251	56204745-56205145	56204941-56204992	0.2982			TF binding + DNase peak
chr5	G40755280U	rs29743	G/T	0.008612	-	0.004367	NONHSAG040253[-]NONHSAG040253[-]	PRKAA1[-], TTC33[-]	4	0.0255	40755080-40755480	40755263-40755328	0.2967			TF binding + DNase peak
chr1	A206943297G	rs3024509	A/G	-	5.61e-06	1.04e-05	NONHSAG004100[-]	IL10[-]	4	0.0455	206943097-206943497	206943274-206943331	0.2953			TF binding + DNase peak
chr8	C9911617U	rs10098474	C/T	0.008401	-	-	NONHSAG049508[-]	MSRA[+]	4	0.0514	9911417-9911817	9911524-9911624	0.2298			TF binding + DNase peak
chr17	A38085791C	rs4795404	A/C	3.64e-05	0.006964	7.04e-06	NONHSAG021723[+]	ORMDL3[-]	4	0.0549	38085591-38085991	38085777-38085826	0.2236			TF binding + DNase peak
chr8	C129076573U	rs13255292	C/T	0.001625	0.001273	0.0001257	NONHSAG051258[+], NONHSAG051259[-]	PVT1[+]	4	0.0571	129076373-129076773	129076554-129076614	0.22			TF binding + DNase peak
chr2	C43705862G	rs7609003	C/G	5.46e-05	0.00862	4.55e-05	NONHSAG027611[-]	THADA[-]	4	0.0722	43705662-43706062	43705840-43705889	0.1977			TF binding + DNase peak
chr5	C131330515U	rs253947	C/T	0.0008461	-	-	NONHSAG041504[-]	ACSL6[-]	4	0.0802	131330315-131330715	131330503-131330597	0.2319	ACSL6[WB],AC034228.7[WB]		TF binding + DNase peak
chr2	G219156979A	rs3731860	G/A	-	4.49e-07	4.92e-07	NONHSAG030520[+]	AAMP[-]	4	0.0834	219156779-219157179	219156924-219157002	0.2832	PNKD[SSELL,T]; TMBIM1[AT,MS,AS]; ARPC2[MS,NT]; RP11-378A13.1[MS,AS,WB,L,T,NT,AT,SSELL]		TF binding + DNase peak
chr16	C50554596U	rs12930566	C/T	3.9e-09	-	0.002475	NONHSAG019417[+]	NKD1[+]	4	0.0908	50554396-50554796	50554533-50554600	0.2184			TF binding + DNase peak
chr19	A48352364G	rs10410350	A/G	0.0006289	-	-	NONHSAG026142[+]	CRX[+]	4	0.1097	48352164-48352564	48352292-48352379	0.198			TF binding + DNase peak
chr2	C102650507A	rs11688145	C/A	-	0.0007142	0.001957	NONHSAG028746[+]	IL1R2[+]	4	0.1097	102650307-102650707	102650499-102650565	0.161			TF binding + DNase peak
chr2	U102953067C	rs12712141	T/C	1.62e-07	0.0003375	3.22e-08	NONHSAG028751[+], NONHSAG028752[-]	IL18R1[+], IL1RL1[+]	4	0.1125	102952867-102953267	102953062-102953111	0.157	IL1RL1[L]	yri-II(2.543)	TF binding + DNase peak
chr5	C130581195U	rs6875363	C/T	0.008544	-	-	NONHSAG041495[+]	CDC42SE2[+]	4	0.1158	130580995-130581395	130581175-130581224	0.1544	ACSL6[WB]; AC034228.7[WB]	yri-I(-2.739)	TF binding + DNase peak
chr7	A107591914G	rs2072208	A/G	-	8.06e-05	0.000867	NONHSAG048531[-]	LAMB1[-]	4	0.117	107591714-107592114	107591899-107592059	0.1554			TF binding + DNase peak
chr17	G25861528A	rs2948539	G/A	0.006331	-	-	NONHSAG021255[+]	KSR1[+]	4	0.1179	25861328-25861728	25861483-25861532	0.1547	KSR1[WB]; AC061975.8[L]		TF binding + DNase peak
chr5	A131526190G	rs156031	A/G	0.001589	0.003827	7.32e-05	NONHSAG041511[+], NONHSAG041512[-]	P4HA2[-]	4	0.1193	131525990-131526390	131526131-131526192	0.1518			TF binding + DNase peak
chr3	G61043432A	rs12107532	G/A	-	0.007987	-	NONHSAG035295[-]	FHIT[-]	4	0.1263	61043232-61043632	61043239-61043384	0.1487			TF binding + DNase peak
chr11	A16532857G	rs4491181	A/G	0.009657	-	-	NONHSAG007746[-]	SOX6[-]	4	0.1326	16532657-16533057	16532773-16532944	0.1425			TF binding + DNase peak
chr8	C19485638U	rs7846346	C/T	-	0.003035	0.007725	NONHSAG049671[-]	CSGALNACT1[-]	4	0.1423	19485438-19485838	19485637-19485718	0.1385			TF binding + DNase peak
chr1	C60183913G	rs6701583	C/G	0.0044	-	-	NONHSAG001638[+]	FGGY[+]	4	0.1503	60183713-60184113	60183824-60183918	0.1338			TF binding + DNase peak
chr6	G167411788A	rs239935	G/A	8.59e-12	0.009492	4.68e-09	NONHSAG045404[-]	FGFR1OP[+]	4	0.1655	167411588-167411988	167411739-167411792	0.1958	RNASET2[WB,SSELL,NT]; AL133458.1[WB,SSELL]		TF binding + DNase peak
chr1	U63156098C	rs1168113	T/C	2.11e-05	-	-	NONHSAG001683[+]	RP11-230B22.1[+]	4	0.1656	63155898-63156298	63156058-63156107	0.1232			TF binding + DNase peak
chr18	C56205551U	rs9962964	C/T	8.05e-05	-	0.001895	NONHSAG023957[+], NONHSAG023958[-]	ALPK2[-]	4	0.1706	56205351-56205751	56205520-56205575	0.1231			TF binding + DNase peak
chr10	G101289735C	rs1548962	G/C	1.67e-19	1.01e-14	1.03e-25	NONHSAG006659[-]	NKX2-3[+]	4	0.1747	101289535-101289935	101289701-101289750	0.1493			TF binding + DNase peak
chr2	C43634135A	rs9677398	C/A	0.007719	-	-	NONHSAG027611[-]	THADA[-]	4	0.1861	43633935-43634335	43634000-43634149	0.1158			TF binding + DNase peak
chr6	A143865221G	rs6911131	A/G	-	-	0.001377	NONHSAG045048[-]	PHACTR2[+]	4	0.1865	143865021-143865421	143865220-143865311	0.1156			TF binding + DNase peak
chr10	A35442819G	rs16935890	A/G	0.009684	0.004474	0.0006925	NONHSAG005609[+]	CREM[+]	4	0.1976	35442619-35443019	35442776-35442825	0.1109			TF binding + DNase peak
chr17	G43910455U	rs17689966	G/T/A/C	0.0007309	-	0.0006545	NONHSAG022008[+]	CRHR1[+]	5	0.0143	43910255-43910655	43910449-43910506	0.4319	CRHR1[L]; C17orf69[AT,NT,AS]; LRRC37A[T]; AC126544.2[T,L,SSELL,AT]; KANSL1-AS1[SSELL,WB,T,L,MS]; AC091132.3[T,WB,L,SSELL,AT]; LRRC37A2[AT]; RP11-259G18.2[WB,SSELL,T,MS,L,AT,NT]; RP11-259G18.3[T,WB,SSELL,L,MS,AT]		TF binding or DNase peak
chr11	U35998208G	rs10836477	T/G	0.009339	-	-	NONHSAG008064[+], NONHSAG008066[+]	LDLRAD3[+]	5	0.0198	35998008-35998408	35998180-35998322	0.3218			TF binding or DNase peak
chr11	G126505327U	rs625993	G/T	0.008212	-	-	NONHSAG009997[-]	KIRREL3[-]	5	0.0217	126505127-126505527	126505341-126505422	0.3813			TF binding or DNase peak
chr7	C1886937U	rs6954673	C/T	-	-	0.00452	NONHSAG046782[-], NONHSAG046784[+]	MAD1L1[-]	5	0.0218	1886737-1887137	1886749-1887102	0.381			TF binding or DNase peak
chr8	G9601699U	rs12545912	G/T	0.007241	-	-	NONHSAG049506[+]	TNKS[+]	5	0.0224	9601499-9601899	9601697-9601752	0.305			TF binding or DNase peak
chr5	G129336943A	rs4533923	G/A	0.0005483	-	0.009563	NONHSAG041487[+]	CHSY3[+]	5	0.0273	129336743-129337143	129336857-129337113	0.29			TF binding or DNase peak
chr15	A95952955G	rs11629709	A/G	-	0.007985	0.008387	NONHSAG017992[+]	CTD-2536I1.1[-]	5	0.0303	95952755-95953155	95952949-95952998	0.2801			TF binding or DNase peak
chr21	A27464270G	rs2830050	A/G	-	-	0.008353	NONHSAG032572[-]	APP[-]	5	0.0317	27464070-27464470	27464233-27464286	0.2777			TF binding or DNase peak
chr2	C43566941U	rs6710656	C/T	0.0005606	0.002835	1.33e-05	NONHSAG027611[-]	THADA[-]	5	0.0328	43566741-43567141	43566909-43566991	0.2742			TF binding or DNase peak
chr2	U183304254C	rs1370669	T/C	-	0.0009395	0.008511	NONHSAG030009[-]	PDE1A[-]	5	0.0335	183304054-183304454	183304245-183304321	0.2703			TF binding or DNase peak
chr12	A68507139U	rs10878749	A/T	0.003949	5.88e-17	2.18e-14	NONHSAG011599[+]	IFNG[-]	5	0.0368	68506939-68507339	68507112-68507161	0.2628			TF binding or DNase peak
chr17	G43910455C	rs17689966	G/T/A/C	0.0007309	-	0.0006545	NONHSAG022008[+]	CRHR1[+]	5	0.0379	43910255-43910655	43910448-43910497	0.3162	CRHR1[L]; C17orf69[AT,NT,AS]; LRRC37A[T]; AC126544.2[T,L,SSELL,AT]; KANSL1-AS1[SSELL,WB,T,L,MS]; AC091132.3[T,WB,L,SSELL,AT]; LRRC37A2[AT]; RP11-259G18.2[WB,SSELL,T,MS,L,AT,NT]; RP11-259G18.3[T,WB,SSELL,L,MS,AT]		TF binding or DNase peak
chr2	G160965347C	rs6729540	G/C	0.00851	-	-	NONHSAG029649[-]	ITGB6[-]	5	0.0381	160965147-160965547	160965309-160965358	0.2592			TF binding or DNase peak
chr16	G88099282C	rs12933708	G/C	0.007387	-	-	NONHSAG020271[+]	BANP[+]	5	0.0388	88099082-88099482	88099194-88099295	0.3136			TF binding or DNase peak
chr10	U50340749A	rs6537499	T/A	5.45e-05	-	0.0004176	NONHSAG005862[+]	C10orf128[-], FAM170B[-]	5	0.0409	50340549-50340949	50340738-50340787	0.2523			TF binding or DNase peak
chr5	G42553879A	rs12153009	G/A	0.007515	-	-	NONHSAG040279[+]	GHR[+]	5	0.0475	42553679-42554079	42553854-42553908	0.2376			TF binding or DNase peak
chr1	G25293941A	rs4648890	G/A	0.005541	-	-	NONHSAG000711[-]	RUNX3[-]	5	0.0506	25293741-25294141	25293879-25293946	0.2833			TF binding or DNase peak
chr7	G1889773A	rs10260968	G/A	0.0002413	-	0.001055	NONHSAG046782[-]	MAD1L1[-]	5	0.0536	1889573-1889973	1889730-1889779	0.2768			TF binding or DNase peak
chr10	G14053253U	rs10906566	G/T	0.00661	0.001307	0.0005406	NONHSAG005280[+]	FRMD4A[-]	5	0.0591	14053053-14053453	14053230-14053279	0.2169			TF binding or DNase peak
chr2	A37576136G	rs3770752	A/G	-	0.008216	-	NONHSAG027483[+]	QPCT[+]	5	0.0616	37575936-37576336	37576133-37576184	0.2126	CEBPZ[NT,AT]		TF binding or DNase peak
chr7	A1886174G	rs10231456	A/G	0.00016	-	0.0008513	NONHSAG046782[-], NONHSAG046784[+]	MAD1L1[-]	5	0.0634	1885974-1886374	1886109-1886279	0.2873			TF binding or DNase peak
chr21	A40251569G	rs2836723	A/G	0.001573	0.0002211	2.94e-05	NONHSAG032847[-]	AF064858.6[-]	5	0.0639	40251369-40251769	40251532-40251583	0.2092			TF binding or DNase peak
chr14	C90202764U	rs10137250	C/T	0.000553	-	-	NONHSAG015674[-]	FOXN3[-]	5	0.0689	90202564-90202964	90202739-90202801	0.1956			TF binding or DNase peak
chr5	G10693896A	rs2918398	G/A	0.006929	0.003242	0.0004991	NONHSAG039900[-]	DAP[-]	5	0.0798	10693696-10694096	10693806-10693897	0.1883	DAP[WB]		TF binding or DNase peak
chr3	C49690496G	rs11709525	C/G/T	2.54e-13	4.9e-15	7.34e-23	NONHSAG035076[-]	BSN[+]	5	0.0844	49690296-49690696	49690475-49690526	0.2521	AMT[AT]; NICN1[AT]; FAM212A[MS]	asi-II(3.003)	TF binding or DNase peak
chr5	G96155518A	rs28129	G/A	-	2.07e-05	0.004423	NONHSAG041089[-]	ERAP2[+], LNPEP[+]	5	0.0857	96155318-96155718	96155476-96155718	0.1818	ERAP1[L,WB]		TF binding or DNase peak
chr10	C64410072U	rs7086136	C/T	1.7e-08	-	9.09e-05	NONHSAG006002[+]	ZNF365[+]	5	0.0889	64409872-64410272	64410053-64410102	0.1784			TF binding or DNase peak
chr15	C67459013U	rs7179893	C/T	0.0007589	-	-	NONHSAG017238[+]	SMAD3[+]	5	0.0911	67458813-67459213	67458997-67459046	0.218			TF binding or DNase peak
chr7	G1886535C	rs6952808	G/C	-	-	0.004813	NONHSAG046782[-], NONHSAG046784[+]	MAD1L1[-]	5	0.0919	1886335-1886735	1886505-1886556	0.2171			TF binding or DNase peak
chr2	A103056534C	rs10490204	A/C	3.9e-05	0.0005969	6.45e-07	NONHSAG028758[+]	IL18RAP[+]	5	0.092	103056334-103056734	103056555-103056604	0.1766	IL1RL1[L]; AC007278.3[L,WB]		TF binding or DNase peak
chr5	A131649186G	rs270607	A/G	9.31e-05	-	0.0002831	NONHSAG041518[+], NONHSAG041519[-]	P4HA2[-], SLC22A4[+], SLC22A5[+]	5	0.0958	131648986-131649386	131649168-131649386	0.173	P4HA2[T]; SLC22A4[MS]; AC034220.3[MS]; P4HA2-AS1[T]		TF binding or DNase peak
chr10	G6653751C	rs10904620	G/C	-	0.0001065	1.04e-05	NONHSAG005145[+]	PRKCQ[-]	5	0.0977	6653551-6653951	6653704-6653794	0.1697			TF binding or DNase peak
chr10	C64418656U	rs7915131	C/T	1.64e-08	-	5.37e-05	NONHSAG006002[+]	ZNF365[+]	5	0.1015	64418456-64418856	64418638-64418687	0.1679			TF binding or DNase peak
chr9	U94118106C	rs7019926	T/C	0.008723	0.0001852	1.76e-05	NONHSAG052823[-]	AUH[-]	5	0.1019	94117906-94118306	94118093-94118143	0.1659			TF binding or DNase peak
chr11	G35991734A	rs10836476	G/A	0.003984	-	-	NONHSAG008064[+]	LDLRAD3[+]	5	0.1028	35991534-35991934	35991708-35991757	0.1667			TF binding or DNase peak
chr6	C90887951U	rs9344992	C/T	-	-	0.005941	NONHSAG044354[-]	BACH2[-]	5	0.1035	90887751-90888151	90887887-90887959	0.1662		ceu-I(-2.837)	TF binding or DNase peak
chr16	A50578449C	rs11642187	A/C	0.0004249	-	-	NONHSAG019417[+]	NKD1[+]	5	0.108	50578249-50578649	50578412-50578461	0.1624			TF binding or DNase peak
chr10	G64414060A	rs7071642	G/A	5.91e-08	-	6.83e-07	NONHSAG006002[+]	ZNF365[+]	5	0.1132	64413860-64414260	64414043-64414092	0.1564			TF binding or DNase peak
chr5	A132013963C	rs2243268	A/C	0.006973	-	0.002589	NONHSAG041531[+]	IL4[+]	5	0.114	132013763-132014163	132013901-132014100	0.1558	KIF3A[NT]		TF binding or DNase peak
chr17	G43910455A	rs17689966	G/T/A/C	0.0007309	-	0.0006545	NONHSAG022008[+]	CRHR1[+]	5	0.118	43910255-43910655	43910449-43910498	0.1902	CRHR1[L]; C17orf69[AT,NT,AS]; LRRC37A[T]; AC126544.2[T,L,SSELL,AT]; KANSL1-AS1[SSELL,WB,T,L,MS]; AC091132.3[T,WB,L,SSELL,AT]; LRRC37A2[AT]; RP11-259G18.2[WB,SSELL,T,MS,L,AT,NT]; RP11-259G18.3[T,WB,SSELL,L,MS,AT]		TF binding or DNase peak
chr22	G30433822A	rs1476514	G/A	-	-	0.004526	NONHSAG033653[-]	HORMAD2[+]	5	0.121	30433622-30434022	30433782-30433852	0.1524			TF binding or DNase peak
chr10	A14050770C	rs2292367	A/C	0.005145	0.009395	0.004019	NONHSAG005280[+]	FRMD4A[-]	5	0.122	14050570-14050970	14050573-14050951	0.1517			TF binding or DNase peak
chr7	C1886865A	rs6954521	C/A	-	-	0.005394	NONHSAG046782[-], NONHSAG046784[+]	MAD1L1[-]	5	0.1226	1886665-1887065	1886824-1886873	0.1862			TF binding or DNase peak
chr2	G61153082U	rs1429265	G/T	-	-	0.009003	NONHSAG027868[+]	REL[+]	5	0.1288	61152882-61153282	61153077-61153206	0.145			TF binding or DNase peak
chr1	U25282961C	rs1848185	T/C	0.009166	-	0.009006	NONHSAG000711[-], NONHSAG000713[-]	RUNX3[-]	5	0.1347	25282761-25283161	25282944-25282993	0.1432			TF binding or DNase peak
chr10	A64563702G	rs9971363	A/G	0.0001762	-	0.0002064	NONHSAG006004[-]	ADO[+]	5	0.1373	64563502-64563902	64563701-64563756	0.1415			TF binding or DNase peak
chr11	U766791C	rs4075090	T/C	-	0.005326	-	NONHSAG007344[-]	PDDC1[-]	5	0.1481	766591-766991	766631-766990	0.135	AP006621.5[T,AT]		TF binding or DNase peak
chr17	A43938470C	rs242933	A/G/T/C	0.0001305	-	0.001649	NONHSAG022009[-]	MAPT[+]	5	0.1523	43938270-43938670	43938445-43938494	0.1635			TF binding or DNase peak
chr10	G35473485A	rs11592037	G/A	3.85e-05	3.57e-05	2.86e-08	NONHSAG005609[+]	CREM[+]	5	0.1568	35473285-35473685	35473452-35473501	0.1279			TF binding or DNase peak
chr7	U100453208C	rs314370	T/C	0.005668	-	0.001228	NONHSAG048374[+]	EPHB4[-]	5	0.1591	100453008-100453408	100453203-100453288	0.159	ACHE[AT,NT,AS,SSELL]		TF binding or DNase peak
chr2	U183313207G	rs6740889	T/G	-	0.001629	-	NONHSAG030009[-]	PDE1A[-]	5	0.16	183313007-183313407	183313162-183313211	0.1261			TF binding or DNase peak
chr17	U25796769C	rs8076714	T/C	0.004228	-	-	NONHSAG021255[+]	KSR1[+]	5	0.1626	25796569-25796969	25796758-25796820	0.1247	KSR1[WB]		TF binding or DNase peak
chr19	G49206985A	rs602662	G/A	1.4e-07	-	0.001868	NONHSAG026183[-]	FUT2[+]	5	0.1685	49206785-49207185	49206945-49206994	0.153	NTN5[T]; FUT2[L]		TF binding or DNase peak
chr1	A204869559G	rs12025272	A/G	0.002304	-	-	NONHSAG004040[+]	NFASC[+]	5	0.1701	204869359-204869759	204869555-204869666	0.1209			TF binding or DNase peak
chr17	A43938470G	rs242933	A/G/T/C	0.0001305	-	0.001649	NONHSAG022009[-]	MAPT[+]	5	0.1735	43938270-43938670	43938432-43938493	0.15			TF binding or DNase peak
chr9	C123997647A	rs16910441	C/A	-	-	0.002485	NONHSAG053346[+]	GSN[+]	5	0.1744	123997447-123997847	123997572-123997690	0.1212			TF binding or DNase peak
chr3	C185824903U	rs1356292	C/T	-	0.005742	-	NONHSAG036898[-]	ETV5[-]	5	0.1752	185824703-185825103	185824876-185824925	0.1208			TF binding or DNase peak
chr1	C197644773U	rs9633354	C/T	0.004123	-	-	NONHSAG003864[-]	DENND1B[-]	5	0.1819	197644573-197644973	197644753-197644802	0.1152		yri-II(-2.528)	TF binding or DNase peak
chr19	G49206674A	rs601338	G/A	1.71e-07	-	0.001182	NONHSAG026183[-]	FUT2[+]	5	0.1823	49206474-49206874	49206666-49206715	0.1616	NTN5[T]; FUT2[L]		TF binding or DNase peak
chr2	C37575381G	rs3770754	C/G	-	0.004872	-	NONHSAG027483[+]	QPCT[+]	5	0.1832	37575181-37575581	37575369-37575433	0.1172	CEBPZ[NT]		TF binding or DNase peak
chr1	U58934242C	rs7544701	T/C	-	0.008429	-	NONHSAG001611[-]NONHSAG001612[-]	DAB1[-], OMA1[-]	5	0.185	58934042-58934442	58934232-58934281	0.1163			TF binding or DNase peak
chr2	C61059383U	rs6545832	C/T	-	0.0003315	0.005916	NONHSAG027864[-]	AC010733.4[-], REL[+]	5	0.1865	61059183-61059583	61059365-61059414	0.1131			TF binding or DNase peak
chr2	C43632950U	rs6544653	C/T	5.81e-06	0.009198	1.18e-05	NONHSAG027611[-]	THADA[-]	5	0.1901	43632750-43633150	43632919-43632968	0.1115			TF binding or DNase peak
chr5	A96188482C	rs11750671	A/C	-	-	0.002248	NONHSAG041089[-]	ERAP2[+], LNPEP[+]	5	0.1924	96188282-96188682	96188471-96188522	0.1059	ERAP2[WB]		TF binding or DNase peak
chr20	G32957216A	rs3746455	G/A	-	0.00944	-	NONHSAG031648[+]	ITCH[+]	5	0.194	32957016-32957416	32957211-32957274	0.1124	ITCH[SSELL]; MAP1LC3A[T,AS,AT,L]; GGT7[MS]		TF binding or DNase peak
chr7	A1877924C	rs3889797	A/C	0.0002767	-	0.002438	NONHSAG046782[-]	MAD1L1[-]	5	0.1952	1877724-1878124	1877900-1877949	0.1381			TF binding or DNase peak
chr20	C62445688U	rs6010669	C/T	0.001494	0.000307	1.27e-05	NONHSAG032311[+]	ZBTB46[-]	5	0.1963	62445488-62445888	62445667-62445716	0.1114			TF binding or DNase peak
chr18	C77181989U	rs11663549	C/T	-	-	0.001502	NONHSAG024241[+]	NFATC1[+]	5	0.1972	77181789-77182189	77181948-77182006	0.1371			TF binding or DNase peak
chr1	U8165619C	rs7545677	T/C	0.007317	9.21e-09	5.17e-10	NONHSAG000280[+]	ERRFI1[-]	6	0.0087	8165419-8165819	8165564-8165621	0.4132			other
chr8	G129085013C	rs2020247	G/C	-	-	0.005815	NONHSAG051258[+], NONHSAG051259[-]	PVT1[+]	6	0.0123	129084813-129085213	129084993-129085054	0.3694			other
chr1	A15724003G	rs2253371	A/G	0.007754	-	-	NONHSAG000432[+]	FHAD1[+]	6	0.016	15723803-15724203	15723962-15724147	0.3431			other
chr2	C103155069U	rs6761291	C/T	0.002241	-	0.0005367	NONHSAG028759[-]	SLC9A4[+]	6	0.0166	103154869-103155269	103154967-103155115	0.3436			other
chr17	A44111613C	rs17574604	A/G/T/C	0.001272	-	0.008005	NONHSAG022016[-]	MAPT[+]	6	0.0172	44111413-44111813	44111569-44111618	0.3353			other
chr4	U103466749C	rs230519	T/C	-	0.0007767	-	NONHSAG038523[+]	NFKB1[+]	6	0.0199	103466549-103466949	103466716-103466819	0.3248			other
chr1	G197474654A	rs12133659	G/A	-	-	0.008567	NONHSAG003862[-]	DENND1B[-]	6	0.0208	197474454-197474854	197474614-197474850	0.3123			other
chr17	A43807955C	rs17563599	A/G/T/C	0.00148	-	0.009732	NONHSAG022004[+]	CRHR1[+]	6	0.0211	43807755-43808155	43807949-43807998	0.3154			other
chr19	G48737449C	rs9304675	G/C	-	0.007711	-	NONHSAG026158[-]	CARD8[-]	6	0.0248	48737249-48737649	48737438-48737487	0.2994			other
chr17	U43779419A	rs17688944	T/A	0.002171	-	0.008877	NONHSAG022004[+]	CRHR1[+]	6	0.025	43779219-43779619	43779378-43779436	0.2987			other
chr6	U40269309A	rs2038864	T/A	0.008107	-	-	NONHSAG043741[+]	RP11-552E20.3[-]	6	0.0262	40269109-40269509	40269268-40269317	0.3591			other
chr5	C129368358U	rs4836488	C/T	0.0001817	-	0.00957	NONHSAG041487[+]	CHSY3[+]	6	0.0286	129368158-129368558	129368290-129368395	0.2855			other
chr10	U35387187G	rs11596502	T/G	3.03e-09	9.8e-07	4.67e-11	NONHSAG005608[-]	CREM[+]	6	0.0313	35386987-35387387	35387180-35387264	0.2788			other
chr17	C43813252G	rs17563787	C/G	0.001676	-	0.009683	NONHSAG022004[+]	CRHR1[+]	6	0.0326	43813052-43813452	43813227-43813368	0.2748			other
chr2	C161286220A	rs13431440	C/A	-	-	0.001179	NONHSAG029654[-]	RBMS1[-]	6	0.0361	161286020-161286420	161286194-161286243	0.2645			other
chr17	A44002138U	rs17564619	A/G/T/C	0.001042	-	0.007614	NONHSAG022012[-]	MAPT[+]	6	0.0408	44001938-44002338	44002130-44002179	0.3078			other
chr3	G49458266A	rs1464568	G/A	1.64e-12	0.0004527	2.42e-11	NONHSAG035070[-]	AMT[-], NICN1[-], TCTA[+]	6	0.0448	49458066-49458466	49458159-49458276	0.2427	AMT[T]; NICN1[T]; WDR6[NT,AS,WB,MS,L]; NICN1-AS1[T]	asn-I(-3.057), asi-II(-2.953)	other
chr1	G201002173A	rs11583328	G/A	0.0001651	1.43e-08	3.1e-10	NONHSAG003911[+]	KIF21B[-]	6	0.0452	201001973-201002373	201002140-201002216	0.242	C1orf81[AT]		other
chr3	A49520958G	rs1568661	A/G	8.02e-13	0.0001476	3.25e-12	NONHSAG035072[+]	DAG1[+]	6	0.0465	49520758-49521158	49520860-49520992	0.2391	AMT[T]; NICN1[T]; WDR6[NT,AS,WB,L,MS]; NICN1-AS1[T]		other
chr1	G67568824U	rs1885276	G/T	0.0001243	-	0.0002806	NONHSAG001749[-]	C1orf141[-]	6	0.0465	67568624-67569024	67568788-67568837	0.2398			other
chr17	C43727061G	rs453997	C/G/T/A	0.002437	-	0.007696	NONHSAG022004[+], NONHSAG022006[+]	CRHR1[+]	6	0.048	43726861-43727261	43727023-43727072	0.2892			other
chr2	C103116223G	rs4851600	C/G	0.0001339	0.001091	3.52e-05	NONHSAG028759[-]	SLC9A4[+]	6	0.0499	103116023-103116423	103116165-103116263	0.2328	IL18RAP[WB]; AC007278.3[WB]		other
chr4	U15067580G	rs3749570	T/G	-	0.007805	-	NONHSAG037536[-]	C1QTNF7[+]	6	0.0519	15067380-15067780	15067576-15067745	0.229			other
chr17	C43781747G	rs1724425	C/G/T/A	-	0.005324	0.001033	NONHSAG022004[+]	CRHR1[+]	6	0.0564	43781547-43781947	43781725-43781774	0.2212			other
chr2	G102951972C	rs1362349	G/C	1.88e-07	0.0003645	4.14e-08	NONHSAG028751[+], NONHSAG028752[-]	IL18R1[+], IL1RL1[+]	6	0.0566	102951772-102952172	102951922-102951990	0.2207	IL1RL1[L]		other
chr3	G185841624C	rs9863591	G/C	-	0.006455	-	NONHSAG036898[-]	ETV5[-]	6	0.0583	185841424-185841824	185841603-185841652	0.2182			other
chr3	C116272456U	rs1518339	C/T	-	0.0003373	0.000227	NONHSAG035804[+]	LSAMP[-]	6	0.0598	116272256-116272656	116272331-116272624	0.2157			other
chr4	G76943137C	rs4859584	G/C	-	-	0.005738	NONHSAG038243[+]	CXCL10[-]	6	0.0613	76942937-76943337	76943120-76943169	0.2135	NAAA[MS,NT,L,WB,SSELL,HLV,AT,AS]; ART3[NT]		other
chr17	C43717131U	rs389217	C/G/T/A	0.002923	-	0.008668	NONHSAG022004[+], NONHSAG022005[-]	CRHR1[+]	6	0.0626	43716931-43717331	43717111-43717160	0.2115			other
chr12	G40814197A	rs17467164	G/A	1.44e-17	0.0002316	7.49e-16	NONHSAG010913[-], NONHSAG010914[+]	LRRK2[+], MUC19[+]	6	0.0628	40813997-40814397	40814182-40814234	0.2108			other
chr4	U106075498G	rs2189234	T/G	-	0.0002024	0.000338	NONHSAG038560[+]	TET2[+]	6	0.0639	106075298-106075698	106075374-106075624	0.2092			other
chr11	A36000939G	rs11033354	A/G	0.003103	-	-	NONHSAG008064[+], NONHSAG008066[+]	LDLRAD3[+]	6	0.0677	36000739-36001139	36000936-36001004	0.2043			other
chr1	A67573730G	rs10749771	A/G	0.001225	-	0.001615	NONHSAG001749[-]	C1orf141[-]	6	0.0704	67573530-67573930	67573642-67573739	0.2			other
chr14	A34080037G	rs2297116	A/G	0.008308	-	-	NONHSAG014665[+]	NPAS3[+]	6	0.0706	34079837-34080237	34080035-34080141	0.1997			other
chr2	C219100869G	rs7605980	C/G	0.008316	3.44e-07	8.99e-08	NONHSAG030517[+]	ARPC2[+]	6	0.0771	219100669-219101069	219100847-219100896	0.1925	PNKD[SSELL]; TMBIM1[AT,MS]; ARPC2[NT,MS]; RP11-378A13.1[MS,AS,L,T,AT,WB]		other
chr5	C158755566U	rs1003199	C/T	-	0.003001	0.0003368	NONHSAG042083[+]	AC008697.1[+], IL12B[-]	6	0.0792	158755366-158755766	158755566-158755642	0.1901	RP11-175K6.1[NT]		other
chr6	G111572812U	rs3912092	G/T	-	0.0003273	0.0003514	NONHSAG044602[-]	SLC16A10[+]	6	0.0821	111572612-111573012	111572786-111572866	0.1794	CNN2P9[L]; C6orf3[T]		other
chr2	C183263753U	rs10497597	C/T	-	0.002959	-	NONHSAG030009[-]	PDE1A[-]	6	0.0858	183263553-183263953	183263712-183263775	0.1754			other
chr3	G49877585U	rs9858428	G/T	0.0002018	2.74e-05	5.78e-07	NONHSAG035089[-]	TRAIP[-]	6	0.0864	49877385-49877785	49877572-49877713	0.2238	WDR6[SSELL,AT,WB,AS]		other
chr17	C43801695A	rs17563501	C/G/T/A	0.001726	-	0.009546	NONHSAG022004[+]	CRHR1[+]	6	0.0873	43801495-43801895	43801669-43801718	0.1814			other
chr17	C43801695G	rs17563501	C/G/T/A	0.001726	-	0.009546	NONHSAG022004[+]	CRHR1[+]	6	0.0879	43801495-43801895	43801669-43801718	0.1807			other
chr22	U30412465C	rs41164	T/C	0.0001565	3.6e-05	4.09e-07	NONHSAG033653[-]	HORMAD2[+]	6	0.0889	30412265-30412665	30412428-30412477	0.1797			other
chr17	G43728376C	rs417968	G/T/A/C	0.001307	-	-	NONHSAG022004[+], NONHSAG022006[+]	CRHR1[+]	6	0.0899	43728176-43728576	43728201-43728527	0.2195			other
chr10	U35426210C	rs16915805	T/C	0.0009186	-	0.006721	NONHSAG005609[+]	CREM[+]	6	0.0912	35426010-35426410	35426174-35426223	0.1699			other
chr18	G31187706A	rs4799350	G/A	-	0.004044	0.0044	NONHSAG023665[+]	ASXL3[+]	6	0.0937	31187506-31187906	31187681-31187730	0.1735			other
chr16	C50841795U	rs9635531	C/T	5.15e-21	-	5.01e-09	NONHSAG019433[+]	CYLD[+]	6	0.0937	50841595-50841995	50841779-50841915	0.215			other
chr17	A43759719U	rs17687849	A/G/T/C	0.002591	-	0.007127	NONHSAG022004[+]	CRHR1[+]	6	0.0955	43759519-43759919	43759685-43759737	0.1733			other
chr5	A40726496G	rs434778	A/G	0.005138	-	0.00362	NONHSAG040253[-]	PRKAA1[-], TTC33[-]	6	0.0987	40726296-40726696	40726480-40726529	0.1629			other
chr3	U49524236G	rs3924462	T/G	4.58e-13	0.0001437	2.31e-12	NONHSAG035072[+]	DAG1[+]	6	0.0988	49524036-49524436	49524236-49524366	0.1703	AMT[T]; NICN1[T]; WDR6[NT,AS,WB,MS,L]; NICN1-AS1[T]	asi-II(-2.934)	other
chr17	G43751913U	rs1635291	G/T/A/C	0.0005843	-	0.006226	NONHSAG022004[+]	CRHR1[+]	6	0.1011	43751713-43752113	43751886-43751942	0.1683			other
chr3	C68308222U	rs1352851	C/T	-	0.002221	0.002302	NONHSAG035366[+]	FAM19A1[+]	6	0.1022	68308022-68308422	68308166-68308225	0.1673			other
chr12	G120146925A	rs11064881	G/A	0.001192	-	0.001873	NONHSAG012489[-]	CIT[-]	6	0.105	120146725-120147125	120146891-120146940	0.1632			other
chr1	G197631141A	rs2488389	G/A	2.41e-05	-	0.0006521	NONHSAG003864[-]	DENND1B[-]	6	0.1077	197630941-197631341	197631104-197631155	0.1552			other
chr13	C44434735U	rs9533660	C/T	-	-	0.008776	NONHSAG013370[-]	CCDC122[-]	6	0.1083	44434535-44434935	44434709-44434758	0.1604			other
chr5	C131626611U	rs156109	C/T	3e-11	4.76e-05	6.81e-12	NONHSAG041516[-]	P4HA2[-], SLC22A4[+]	6	0.1084	131626411-131626811	131626502-131626756	0.1603			other
chr5	A131623358G	rs7705189	A/G	2.64e-14	0.001795	6.02e-11	NONHSAG041516[-]	P4HA2[-], SLC22A4[+]	6	0.1092	131623158-131623558	131623344-131623419	0.1614	P4HA2[T]; SLC22A5[WB,L,SSELL]; P4HA2-AS1[T]; AC063976.6[T]		other
chr3	U49570882C	rs1050088	T/C	1.53e-12	0.0001859	7.34e-12	NONHSAG035073[-]	DAG1[+]	6	0.1105	49570682-49571082	49570882-49570941	0.1972	AMT[T]; NICN1[T]; WDR6[NT,AS,WB,MS,L]; NICN1-AS1[T]	asi-II(-3.118)	other
chr15	G63817715C	rs4984296	G/C	0.005036	-	-	NONHSAG017135[+]	USP3[+]	6	0.1107	63817515-63817915	63817670-63817727	0.1602			other
chr2	U234186734G	rs2241876	T/G	8.18e-11	-	1.16e-06	NONHSAG030811[+]	ATG16L1[+]	6	0.1108	234186534-234186934	234186707-234186756	0.1584			other
chr2	A56107563U	rs6735306	A/T	-	-	0.001653	NONHSAG027815[-]	EFEMP1[-]	6	0.1146	56107363-56107763	56107557-56107618	0.1572			other
chr4	U76977784C	rs4422436	T/C	-	-	0.005476	NONHSAG038243[+]	CXCL10[-]	6	0.1149	76977584-76977984	76977748-76977797	0.157	NAAA[MS,NT,WB,L,SSELL,HLV,AT,AS]; ART3[NT]		other
chr5	A129353349C	rs4386757	A/C	0.000371	-	0.008396	NONHSAG041487[+]	CHSY3[+]	6	0.117	129353149-129353549	129353340-129353506	0.1535			other
chr17	U43997372G	rs17649641	T/G/A/C	0.0008903	-	0.005558	NONHSAG022012[-]	MAPT[+]	6	0.1181	43997172-43997572	43997322-43997403	0.1901			other
chr2	U43732823C	rs7578597	T/C	3.05e-06	0.007572	2.05e-06	NONHSAG027611[-]	THADA[-]	6	0.1196	43732623-43733023	43732798-43732857	0.1535			other
chr17	C43763241G	rs17688056	C/G/T/A	0.002267	-	0.007548	NONHSAG022004[+]	CRHR1[+]	6	0.1198	43763041-43763441	43763240-43763316	0.1533			other
chr2	C66215208U	rs6714233	C/T	-	0.006744	-	NONHSAG027998[+]	SPRED2[-]	6	0.1199	66215008-66215408	66215018-66215069	0.1533			other
chr17	C43778602G	rs17762165	C/G/T/A	0.001727	-	0.007471	NONHSAG022004[+]	CRHR1[+]	6	0.1205	43778402-43778802	43778592-43778641	0.1528			other
chr17	G43832367U	rs17426195	G/T/A/C	0.001507	-	0.007051	NONHSAG022004[+]	CRHR1[+]	6	0.1244	43832167-43832567	43832338-43832387	0.1501			other
chr5	G10734772A	rs9312742	G/A	0.003329	0.0004349	7.8e-05	NONHSAG039900[-]	DAP[-]	6	0.129	10734572-10734972	10734735-10734792	0.1469	DAP[WB]		other
chr6	C90957463U	rs3757247	C/T	0.009494	-	0.00544	NONHSAG044354[-]	BACH2[-]	6	0.1294	90957263-90957663	90957456-90957512	0.1446			other
chr21	G40315316U	rs9983113	G/T	0.007144	-	0.002145	NONHSAG032847[-]	AF064858.6[-]	6	0.1355	40315116-40315516	40315304-40315353	0.1756			other
chr17	A43759719C	rs17687849	A/G/T/C	0.002591	-	0.007127	NONHSAG022004[+]	CRHR1[+]	6	0.1361	43759519-43759919	43759680-43759729	0.1423			other
chr2	G102670685U	rs2310174	G/T	-	0.0003131	0.0001107	NONHSAG028747[+]	IL1R1[+]	6	0.1366	102670485-102670885	102670668-102670717	0.1398			other
chr2	C231099204U	rs11687292	C/T	-	-	0.006586	NONHSAG030729[+]	SP140[+]	6	0.1397	231099004-231099404	231099136-231099212	0.1379			other
chr17	G43751913A	rs1635291	G/T/A/C	0.0005843	-	0.006226	NONHSAG022004[+]	CRHR1[+]	6	0.1416	43751713-43752113	43751886-43751942	0.1389			other
chr5	G131661349U	rs273912	G/T	4.27e-05	-	0.0002571	NONHSAG041519[-]	SLC22A4[+], SLC22A5[+]	6	0.1444	131661149-131661549	131661247-131661539	0.1372	AC034220.3[MS]		other
chr14	U90174088C	rs8016744	T/C	-	0.002801	-	NONHSAG015674[-]	FOXN3[-]	6	0.1467	90173888-90174288	90174050-90174099	0.1359			other
chr2	U61077817A	rs17538840	T/A	7.27e-07	0.004166	2.08e-07	NONHSAG027864[-]	AC010733.4[-], REL[+]	6	0.1474	61077617-61078017	61077782-61077831	0.1355			other
chr4	U76955406C	rs10017431	T/C	-	-	0.006204	NONHSAG038243[+]	CXCL10[-]	6	0.1509	76955206-76955606	76955369-76955427	0.1312	NAAA[MS,NT,L,WB,SSELL,HLV,AT,AS]; ART3[NT]		other
chr6	U154478893C	rs2236259	T/C	0.007625	-	-	NONHSAG045194[-]	IPCEF1[-]	6	0.1571	154478693-154479093	154478834-154478909	0.13			other
chr22	C30432403A	rs41176	C/A	0.003762	-	0.000278	NONHSAG033653[-]	HORMAD2[+]	6	0.1574	30432203-30432603	30432355-30432414	0.1601			other
chr17	A43759719G	rs17687849	A/G/T/C	0.002591	-	0.007127	NONHSAG022004[+]	CRHR1[+]	6	0.1593	43759519-43759919	43759681-43759730	0.1289			other
chr9	G94105457A	rs7856089	G/A	0.002064	0.001215	4.91e-05	NONHSAG052823[-]	AUH[-]	6	0.1629	94105257-94105657	94105447-94105496	0.1246			other
chr1	A67689608G	rs41396545	A/G	2.46e-28	8.8e-09	2.8e-28	NONHSAG001750[+]	IL23R[+]	6	0.1692	67689408-67689808	67689562-67689625	0.1213			other
chr10	A14038779G	rs1574584	A/G	0.002442	-	0.0008185	NONHSAG005280[+]	FRMD4A[-]	6	0.1711	14038579-14038979	14038739-14038788	0.1228			other
chr17	C43778602A	rs17762165	C/G/T/A	0.001727	-	0.007471	NONHSAG022004[+]	CRHR1[+]	6	0.1725	43778402-43778802	43778592-43778641	0.1222			other
chr17	A43782492C	rs17689104	A/G/T/C	0.001607	-	0.006924	NONHSAG022004[+]	CRHR1[+]	6	0.173	43782292-43782692	43782448-43782497	0.1219			other
chr8	A40734662G	rs2137277	A/G	-	-	0.002221	NONHSAG050061[-]	ZMAT4[-]	6	0.1743	40734462-40734862	40734464-40734662	0.1213			other
chr3	C49526300U	rs4855859	C/T	5.68e-13	0.0001434	2.47e-12	NONHSAG035072[+]	DAG1[+]	6	0.1745	49526100-49526500	49526272-49526321	0.1212	AMT[T]; NICN1[T]; WDR6[NT,AS,WB,L,MS]; NICN1-AS1[T]		other
chr7	U1873084C	rs4721090	T/C	-	-	0.00864	NONHSAG046782[-]	MAD1L1[-]	6	0.1758	1872884-1873284	1873039-1873088	0.1181			other
chr6	C16664565U	rs3812189	C/T	-	0.006529	-	NONHSAG043094[-]	ATXN1[-]	6	0.1781	16664365-16664765	16664531-16664591	0.117			other
chr5	A96245518G	rs2549797	A/G	7.29e-09	-	7.4e-06	NONHSAG041089[-]	ERAP2[+], LNPEP[+]	6	0.1795	96245318-96245718	96245493-96245542	0.1188	ERAP2[MS,AS,L,WB,T,NT,SSELL,HLV,AT]		other
chr7	C17430004A	rs7777586	C/A	-	0.0001567	0.00218	NONHSAG047017[+]	AHR[+]	6	0.1808	17429804-17430204	17429951-17430030	0.1158			other
chr5	U131661156C	rs273913	T/C	1.75e-07	-	9.33e-05	NONHSAG041519[-]	SLC22A4[+], SLC22A5[+]	6	0.182	131660956-131661356	131661102-131661173	0.1152	P4HA2[T]; AC034220.3[MS]; P4HA2-AS1[T]		other
chr3	U59976176G	rs3772498	T/G	0.003857	-	-	NONHSAG035292[-]	FHIT[-]	6	0.184	59975976-59976376	59976138-59976187	0.1143			other
chr3	U49343601G	rs9844757	T/G	0.0001696	5.31e-06	4.86e-08	NONHSAG035067[-]	USP4[-]	6	0.1894	49343401-49343801	49343586-49343648	0.1144	WDR6[SSELL,AT,AS,WB,L,NT]		other
chr17	C43955487G	rs17691328	C/G/T/A	0.001157	-	0.009511	NONHSAG022009[-]	MAPT[+]	6	0.1905	43955287-43955687	43955462-43955641	0.1139			other
chr10	U6655350G	rs7907836	T/G	0.007826	0.0001372	8.58e-06	NONHSAG005145[+]	PRKCQ[-]	6	0.1912	6655150-6655550	6655316-6655365	0.111			other
chr12	U68470485C	rs4913395	T/C	0.007539	9.66e-09	2.25e-08	NONHSAG011599[+]	IFNG[-]	6	0.1919	68470285-68470685	68470627-68470685	0.1107			other
chr19	U34712736C	rs537252	T/C	0.0001186	-	-	NONHSAG025508[+]	LSM14A[+]	6	0.1919	34712536-34712936	34712690-34712753	0.1107			other
chr1	A201000354C	rs11807626	A/C	0.001545	6.24e-06	9.39e-08	NONHSAG003911[+]	KIF21B[-]	6	0.1935	201000154-201000554	201000349-201000421	0.1126	C1orf81[AT]; RP11-168O16.2[MS]		other
chr5	G9641628A	rs3213627	G/A	-	-	0.004837	NONHSAG039841[-]	CTD-2143L24.1[-]	6	0.1958	9641428-9641828	9641581-9641630	0.1116			other
chr5	U96225774C	rs10434709	T/C	3.9e-08	-	5.36e-05	NONHSAG041089[-]	ERAP2[+], LNPEP[+]	6	0.1983	96225574-96225974	96225766-96225815	0.108	ERAP2[MS,AS,L,WB,T,NT,SSELL,HLV,AT]		other
chr5	C158709277U	rs10515782	C/T	9.44e-05	-	4.99e-05	NONHSAG042082[+]	UBLCP1[+]	7	0.0077	158709077-158709477	158709264-158709340	0.4178			No data
chr5	U76728039G	rs335633	T/G	0.001872	-	0.002746	NONHSAG040786[-]	PDE8B[+], WDR41[-]	7	0.0086	76727839-76728239	76727991-76728072	0.4137	WDR41[L]		No data
chr17	A43995990G	rs17649635	A/G/T/C	0.001025	-	0.008356	NONHSAG022012[-]	MAPT[+]	7	0.0088	43995790-43996190	43995923-43996015	0.4029			No data
chr2	U56105934C	rs17047290	T/C	0.006074	-	-	NONHSAG027815[-]	EFEMP1[-]	7	0.0125	56105734-56106134	56105926-56106012	0.3737			No data
chr7	A100440598G	rs314330	A/G	-	0.0001088	0.002812	NONHSAG048374[+]	EPHB4[-]	7	0.0135	100440398-100440798	100440583-100440696	0.4383			No data
chr12	C68486587G	rs11610754	C/G	0.006976	6.38e-18	1.1e-14	NONHSAG011599[+]	IFNG[-]	7	0.0154	68486387-68486787	68486549-68486631	0.3468			No data
chr21	C40265938U	rs2836737	C/T	0.0001193	0.007041	0.0001468	NONHSAG032847[-], NONHSAG032848[+]	AF064858.6[-]	7	0.017	40265738-40266138	40265893-40265942	0.3367			No data
chr5	U130808198C	rs31241	T/C	0.0008992	-	-	NONHSAG041499[-]	RAPGEF6[-]	7	0.0182	130807998-130808398	130808143-130808218	0.3301	AC034228.7[WB]		No data
chr1	A207086969G	rs291083	A/G	-	0.0003225	0.001481	NONHSAG004104[-]	IL24[+]	7	0.0201	207086769-207087169	207086951-207087000	0.3204			No data
chr6	A111511464G	rs373526	A/G	-	0.0008739	0.0001781	NONHSAG044600[-]	SLC16A10[+]	7	0.0247	111511264-111511664	111511423-111511473	0.2998	REV3L-IT1[NT]; C6orf3[MS]		No data
chr11	C36001396A	rs4755432	C/A	0.00362	-	-	NONHSAG008064[+], NONHSAG008066[+]	LDLRAD3[+]	7	0.026	36001196-36001596	36001357-36001406	0.2947			No data
chr9	C4861479U	rs4740804	C/T	0.003608	0.009669	0.0004168	NONHSAG051693[+]	RCL1[+]	7	0.0334	4861279-4861679	4861476-4861568	0.2706			No data
chr10	U6650775G	rs10904615	T/G	0.007415	8.23e-05	5.84e-06	NONHSAG005145[+]	PRKCQ[-]	7	0.0363	6650575-6650975	6650816-6650867	0.2626			No data
chr12	C40766904G	rs10467146	C/G	3.42e-05	-	0.0001257	NONHSAG010913[-]	LRRK2[+], MUC19[+]	7	0.0365	40766704-40767104	40766886-40766948	0.2561			No data
chr1	A204864152G	rs1923665	A/G	0.004784	-	-	NONHSAG004040[+]	NFASC[+]	7	0.0398	204863952-204864352	204864116-204864165	0.2538			No data
chr1	C67721097A	rs11465817	C/A	3.18e-33	1.21e-12	1.4e-33	NONHSAG001750[+]	IL23R[+]	7	0.0406	67720897-67721297	67721091-67721223	0.2521	RP11-518D3.1[AS]		No data
chr6	G159453813A	rs3117148	G/A	0.007282	-	-	NONHSAG045270[+], NONHSAG045275[+]	TAGAP[-],	7	0.0412	159453613-159454013	159453781-159453830	0.2506			No data
chr2	C102648609U	rs4851531	C/T	0.0008225	6.8e-05	1.14e-05	NONHSAG028746[+]	IL1R2[+]	7	0.0465	102648409-102648809	102648593-102648652	0.2397			No data
chr10	U90769998C	rs982764	T/C	0.00597	0.001977	0.0006004	NONHSAG006476[+]	FAS[+]	7	0.0512	90769798-90770198	90769949-90770000	0.2303			No data
chr9	G4860643C	rs1053872	G/C	0.0006324	0.003617	0.000163	NONHSAG051693[+]	RCL1[+]	7	0.0516	4860443-4860843	4860542-4860655	0.2294			No data
chr10	A14039107G	rs12358292	A/G	0.0003106	-	0.007615	NONHSAG005280[+]	FRMD4A[-]	7	0.0529	14038907-14039307	14039082-14039135	0.2273		yri-II(3.0452)	No data
chr2	U43494177C	rs7603255	T/C	5.91e-05	0.0008225	1.84e-06	NONHSAG027610[-]	THADA[-]	7	0.0567	43493977-43494377	43494173-43494229	0.2206			No data
chr5	C158410081G	rs12153593	C/G	-	-	0.009724	NONHSAG042074[+]	EBF1[-]	7	0.0575	158409881-158410281	158410054-158410259	0.2194			No data
chr21	G40311493U	rs2836768	G/T	0.006739	-	0.002783	NONHSAG032847[-]	AF064858.6[-]	7	0.0584	40311293-40311693	40311477-40311529	0.2179			No data
chr2	U46196138C	rs2711301	T/C	-	-	0.003845	NONHSAG027649[+]	PRKCE[+]	7	0.0588	46195938-46196338	46196112-46196185	0.2173			No data
chr2	C231099170U	rs6709625	C/T	0.0003843	-	-	NONHSAG030729[+]	SP140[+]	7	0.0604	231098970-231099370	231099135-231099184	0.2145			No data
chr1	A25303576G	rs10903122	A/G	0.007839	-	-	NONHSAG000711[-]	RUNX3[-]	7	0.0625	25303376-25303776	25303554-25303625	0.2113			No data
chr5	G129311522A	rs4315958	G/A	0.0007773	-	-	NONHSAG041487[+]	CHSY3[+]	7	0.063	129311322-129311722	129311510-129311559	0.2106			No data
chr17	G4604030U	rs12451741	G/T	-	0.005581	0.007404	NONHSAG020584[-]	PELP1[-]	7	0.0649	4603830-4604230	4603985-4604034	0.2083	ARRB2[HLV]		No data
chr17	A43995990U	rs17649635	A/G/T/C	0.001025	-	0.008356	NONHSAG022012[-]	MAPT[+]	7	0.069	43995790-43996190	43995875-43996015	0.2027			No data
chr10	A14057498C	rs2447016	A/C	0.00204	-	0.001468	NONHSAG005280[+]	FRMD4A[-]	7	0.0712	14057298-14057698	14057444-14057509	0.1998			No data
chr2	U66213404A	rs1843134	T/A	-	0.008659	-	NONHSAG027998[+]	SPRED2[-]	7	0.0718	66213204-66213604	66213385-66213434	0.1982			No data
chr11	A112031624G	rs2043055	A/G	-	0.006547	-	NONHSAG009616[-]	IL18[-]	7	0.0722	112031424-112031824	112031565-112031646	0.1977	BCO2[SSELL,HLV]		No data
chr6	U16745239C	rs16879003	T/C	0.005574	-	-	NONHSAG043094[-]	ATXN1[-]	7	0.0745	16745039-16745439	16745233-16745305	0.1947			No data
chr3	C116284940U	rs1795285	C/T	-	0.0004177	0.002505	NONHSAG035804[+]	LSAMP[-]	7	0.0767	116284740-116285140	116284904-116284953	0.192			No data
chr1	C63171063U	rs6682423	C/T	1.22e-05	-	-	NONHSAG001683[+]	RP11-230B22.1[+]	7	0.078	63170863-63171263	63171035-63171259	0.2349			No data
chr12	C40778957A	rs10878496	C/A	0.007672	-	-	NONHSAG010913[-]	LRRK2[+], MUC19[+]	7	0.0787	40778757-40779157	40778889-40778938	0.2339			No data
chr2	C231110582U	rs28445040	C/T	6.81e-08	-	0.0002062	NONHSAG030729[+]	SP140[+]	7	0.0834	231110382-231110782	231110533-231110615	0.1854			No data
chr17	C32578855U	rs3917878	C/T	-	-	0.006659	NONHSAG021515[-]	CCL2[+]	7	0.0834	32578655-32579055	32578806-32578855	0.1854			No data
chr11	A43356931C	rs5743251	A/C	0.009491	-	0.005191	NONHSAG008113[-]	TTC17[+]	7	0.0867	43356731-43357131	43356908-43356957	0.1807			No data
chr5	G131669264A	rs272881	G/A	2e-07	-	3.57e-05	NONHSAG041519[-]	SLC22A4[+], SLC22A5[+]	7	0.0876	131669064-131669464	131669226-131669275	0.181	P4HA2[T]; AC034220.3[MS]; P4HA2-AS1[T]		No data
chr1	A155142210G	rs4421576	A/G	0.0001375	0.003678	1.14e-05	NONHSAG003051[-]	MUC1[-]	7	0.088	155142010-155142410	155142175-155142241	0.2218	GBAP1[AT,T,L]; THBS3[WB,T]; RP11-263K19.4[WB,T]		No data
chr5	U40764440C	rs12517210	T/C	0.005649	-	-	NONHSAG040255[-]	PRKAA1[-]	7	0.0889	40764240-40764640	40764397-40764446	0.1723			No data
chr16	G82821028A	rs12933198	G/A	-	0.004315	-	NONHSAG020123[+]	CDH13[+]	7	0.091	82820828-82821228	82821013-82821062	0.1763			No data
chr5	G131669161U	rs272882	G/T	4.34e-05	-	0.0001706	NONHSAG041519[-]	SLC22A4[+], SLC22A5[+]	7	0.0925	131668961-131669361	131669035-131669178	0.1761	AC034220.3[MS]		No data
chr5	A9896146G	rs6555619	A/G	0.003351	-	-	NONHSAG039841[-]	CTD-2143L24.1[-]	7	0.0945	9895946-9896346	9896106-9896155	0.1742			No data
chr5	G35875227A	rs987107	G/A	-	0.0008475	0.004357	NONHSAG040180[+]	IL7R[+]	7	0.0959	35875027-35875427	35875193-35875242	0.1715			No data
chr5	A131668698G	rs272883	A/G	4.3e-05	-	0.0001697	NONHSAG041519[-]	SLC22A4[+], SLC22A5[+]	7	0.1009	131668498-131668898	131668644-131668698	0.1668	AC034220.3[MS]		No data
chr12	G10270938U	rs11053597	G/T	0.002232	-	-	NONHSAG010469[-]	CLEC7A[-]	7	0.1023	10270738-10271138	10270919-10270976	0.1656			No data
chr2	C219157692U	rs10193383	C/T	-	8.32e-07	6.77e-07	NONHSAG030520[+]	AAMP[-]	7	0.104	219157492-219157892	219157566-219157697	0.1641	PNKD[SSELL,AS,T]; TMBIM1[AT,MS]; ARPC2[NT,MS]; RP11-378A13.1[MS,AS,L,WB,T,NT,SSELL,AT]		No data
chr3	C189004818U	rs9682650	C/T	-	-	0.009778	NONHSAG036957[+]	TPRG1[+]	7	0.1049	189004618-189005018	189004812-189004873	0.165			No data
chr7	A36553362C	rs11761382	A/C	-	-	0.007924	NONHSAG047353[-]	AOAH[-]	7	0.1057	36553162-36553562	36553331-36553407	0.202			No data
chr1	A25294345C	rs7536848	A/C	0.005967	-	-	NONHSAG000711[-]	RUNX3[-]	7	0.1059	25294145-25294545	25294285-25294346	0.1624			No data
chr2	G43480317A	rs7595299	G/A	0.001297	0.009248	7.72e-05	NONHSAG027610[-]	THADA[-]	7	0.1072	43480117-43480517	43480226-43480357	0.1631			No data
chr2	U27730940C	rs1260326	T/C	0.0001924	0.005298	0.0001811	NONHSAG027334[+]	GCKR[+]	7	0.1075	27730740-27731140	27730917-27730966	0.2001	AC074117.10[L]		No data
chr5	U40733206C	rs10069737	T/C	0.006639	-	-	NONHSAG040253[-]	PRKAA1[-], TTC33[-]	7	0.108	40733006-40733406	40733198-40733261	0.1607			No data
chr1	A67575549G	rs1830513	A/G	0.0001726	-	0.0003951	NONHSAG001749[-]	C1orf141[-]	7	0.108	67575349-67575749	67575508-67575562	0.1549			No data
chr3	A185818882G	rs4234589	A/G	-	0.005581	0.008314	NONHSAG036898[-]	ETV5[-]	7	0.1092	185818682-185819082	185818871-185818950	0.1597			No data
chr2	G103123965C	rs6708949	G/C	3.93e-07	0.006467	8.23e-06	NONHSAG028759[-]	SLC9A4[+]	7	0.1185	103123765-103124165	103123928-103123977	0.1543	IL18RAP[WB],AC007278.3[WB],AC007278.2[WB]		No data
chr6	A91002494G	rs597325	A/G	-	-	0.002261	NONHSAG044354[-]	BACH2[-]	7	0.1205	91002294-91002694	91002464-91002513	0.1509			No data
chr2	G43494221U	rs13424398	G/T	5.6e-05	0.000803	1.8e-06	NONHSAG027610[-]	THADA[-]	7	0.1228	43494021-43494421	43494182-43494231	0.1512			No data
chr6	A167404187C	rs932644	A/C	1.04e-11	0.008806	5.53e-09	NONHSAG045404[-], NONHSAG045405[-]	FGFR1OP[+]	7	0.1235	167403987-167404387	167404185-167404234	0.1487	RNASET2[WB,SSELL]; AL133458.1[WB,SSELL,L]		No data
chr2	G160780631C	rs2175415	G/C	-	0.006652	0.007519	NONHSAG029648[-]	PLA2R1[-]	7	0.1246	160780431-160780831	160780561-160780632	0.1499	LY75[WB,T]		No data
chr5	C131662460U	rs272894	C/T	2.09e-07	-	5.41e-05	NONHSAG041519[-]	SLC22A4[+], SLC22A5[+]	7	0.1267	131662260-131662660	131662435-131662484	0.1485	P4HA2[T]; AC034220.3[MS]; P4HA2-AS1[T]		No data
chr4	A15010590G	rs2047205	A/G	-	0.009227	-	NONHSAG037536[-]	C1QTNF7[+]	7	0.1275	15010390-15010790	15010533-15010765	0.1459			No data
chr5	C129244122U	rs32234	C/T	0.001125	-	0.009384	NONHSAG041487[+]	CHSY3[+]	7	0.1309	129243922-129244322	129244116-129244179	0.1456			No data
chr9	A5000811G	rs12347727	A/G	1.8e-09	1.01e-09	1.66e-15	NONHSAG051697[+]	JAK2[+]	7	0.1319	5000611-5001011	5000704-5000818	0.1429			No data
chr12	C40761951U	rs3886747	C/T	2.31e-05	-	9.51e-05	NONHSAG010913[-]	LRRK2[+], MUC19[+]	7	0.1369	40761751-40762151	40761923-40761976	0.1344			No data
chr2	G103112641C	rs7591872	G/C	0.000125	0.001161	4.56e-05	NONHSAG028759[-]	SLC9A4[+]	7	0.1369	103112441-103112841	103112622-103112671	0.1343	IL18RAP[WB]; AC007278.3[WB]		No data
chr12	U40873278A	rs11176811	T/A	-	0.003816	0.001126	NONHSAG010914[+]	MUC19[+]	7	0.1391	40873078-40873478	40873160-40873377	0.1404			No data
chr1	A67651733G	rs10127763	A/G	3.73e-07	-	6.81e-06	NONHSAG001750[+]	IL23R[+]	7	0.1474	67651533-67651933	67651653-67651704	0.1355			No data
chr6	C20791712U	rs12208378	C/T	0.0002676	-	0.001485	NONHSAG043143[-]	CDKAL1[+]	7	0.149	20791512-20791912	20791708-20791795	0.1345			No data
chr2	C160787222A	rs7598738	C/A	-	0.005638	0.00578	NONHSAG029648[-]	PLA2R1[-]	7	0.1504	160787022-160787422	160787163-160787232	0.1337	LY75[WB,T]		No data
chr20	G10206917A	rs6077693	G/A	-	-	0.0005491	NONHSAG031248[-], NONHSAG031254[+]	ANKRD5[+], SNAP25[+]	7	0.1514	10206717-10207117	10206900-10206949	0.1309			No data
chr5	C130595408A	rs2420148	C/A	1.34e-07	-	0.0004077	NONHSAG041495[+]	CDC42SE2[+]	7	0.1519	130595208-130595608	130595384-130595499	0.1306	AC034228.7[WB]		No data
chr2	A43641627G	rs7605725	A/G	6.16e-05	0.0003931	1.89e-07	NONHSAG027611[-]	THADA[-]	7	0.1535	43641427-43641827	43641592-43641652	0.1297			No data
chr2	G234184417A	rs3792109	G/A	6.19e-37	-	1.15e-17	NONHSAG030811[+], NONHSAG030812[+]	ATG16L1[+]	7	0.1542	234184217-234184617	234184360-234184432	0.1621			No data
chr6	C20790477U	rs10806923	C/T	5.56e-06	0.006995	1.21e-05	NONHSAG043143[-]	CDKAL1[+]	7	0.1554	20790277-20790677	20790417-20790496	0.1286			No data
chr16	A50756881G	rs2076756	A/G	3.25e-61	-	5.82e-24	NONHSAG019426[+]	NOD2[+]	7	0.156	50756681-50757081	50756826-50756883	0.1283			No data
chr17	C10324980U	rs2277648	C/T	0.009004	-	-	NONHSAG020816[+]	MYH3[-]	7	0.1575	10324780-10325180	10324977-10325026	0.1275			No data
chr2	C66215617U	rs17031256	C/T	-	0.007603	-	NONHSAG027998[+]	SPRED2[-]	7	0.1586	66215417-66215817	66215579-66215628	0.1293			No data
chr21	G40251190A	rs2150409	G/A	0.001503	0.0002069	2.49e-05	NONHSAG032847[-]	AF064858.6[-]	7	0.1591	40250990-40251390	40251162-40251229	0.1289			No data
chr1	G67670213A	rs1004819	G/A	1.31e-38	6.5e-14	1.44e-38	NONHSAG001750[+]	IL23R[+]	7	0.1592	67670013-67670413	67670026-67670246	0.1266			No data
chr5	A158740850G	rs3181224	A/G	0.0003375	0.004359	3.63e-05	NONHSAG042083[+]	AC008697.1[+], IL12B[-]	7	0.1617	158740650-158741050	158740828-158740877	0.1276			No data
chr2	U234190740C	rs3792106	T/C	5.23e-26	-	5.24e-13	NONHSAG030811[+]	ATG16L1[+]	7	0.1624	234190540-234190940	234190589-234190743	0.1273			No data
chr5	U158750993C	rs2569253	T/C	-	0.004566	0.0006087	NONHSAG042083[+]	AC008697.1[+], IL12B[-]	7	0.1627	158750793-158751193	158750801-158751129	0.1247	RP11-175K6.1[NT]		No data
chr2	C102665552A	rs7607548	C/A	-	0.0003718	0.0001234	NONHSAG028747[+]	IL1R1[+]	7	0.1627	102665352-102665752	102665535-102665600	0.1271			No data
chr5	A10753399G	rs2930059	A/G	-	0.001782	0.001025	NONHSAG039900[-], NONHSAG039910[-]	DAP[-]	7	0.163	10753199-10753599	10753308-10753400	0.1565			No data
chr5	C130605143U	rs11745955	C/T	0.001001	-	-	NONHSAG041495[+]	CDC42SE2[+]	7	0.1639	130604943-130605343	130605120-130605169	0.1241	ACSL6[WB]; AC034228.7[WB]		No data
chr15	C67485156U	rs12595334	C/T	0.0003169	-	0.0002626	NONHSAG017239[+]	SMAD3[+]	7	0.1647	67484956-67485356	67485136-67485185	0.126			No data
chr1	G113196896A	rs3790598	G/A	0.00328	-	0.005471	NONHSAG002441[+]	MOV10[+]	7	0.1655	113196696-113197096	113196884-113196933	0.1183	WNT2B[NT]; MOV10[WB]; RP11-426L16.3[WB]	asn-I(-2.659), asi-II(-2.658)	No data
chr5	A131665713G	rs272887	A/G	3.05e-05	-	0.0001631	NONHSAG041519[-]	SLC22A4[+], SLC22A5[+]	7	0.1771	131665513-131665913	131665710-131665775	0.1199	AC034220.3[MS]		No data
chr1	C197683590U	rs1573099	C/T	-	-	0.009928	NONHSAG003864[-]	DENND1B[-]	7	0.1778	197683390-197683790	197683633-197683686	0.1124			No data
chr16	A50563647U	rs7199568	A/T	1.81e-05	-	-	NONHSAG019417[+]	NKD1[+]	7	0.1782	50563447-50563847	50563502-50563703	0.1195			No data
chr11	U43365275C	rs5743257	T/C	-	-	0.007428	NONHSAG008113[-]	TTC17[+]	7	0.1783	43365075-43365475	43365260-43365356	0.1169			No data
chr2	U102617204C	rs7561460	T/C	-	0.0002757	2.92e-05	NONHSAG028745[+]	IL1R2[+]	7	0.1832	102617004-102617404	102617159-102617275	0.1171			No data
chr2	C183361842G	rs10497605	C/G	-	0.003055	0.002792	NONHSAG030009[-]	PDE1A[-]	7	0.1837	183361642-183362042	183361727-183361876	0.1144			No data
chr15	G91754000A	rs17642450	G/A	-	0.006705	-	NONHSAG017918[+]	SV2B[+]	7	0.1868	91753800-91754200	91753941-91754024	0.1155			No data
chr2	U183378313G	rs2082136	T/G	-	-	0.004994	NONHSAG030009[-]	PDE1A[-]	7	0.1876	183378113-183378513	183378293-183378342	0.1151			No data
chr5	C131670178U	rs272880	C/T	4.69e-05	-	0.0001602	NONHSAG041519[-]	SLC22A4[+], SLC22A5[+]	7	0.1891	131669978-131670378	131670175-131670328	0.112	AC034220.3[MS]		No data
chr12	A40591117G	rs1491923	A/G	-	0.007063	-	NONHSAG010910[-]	LRRK2[+]	7	0.1905	40590917-40591317	40591077-40591126	0.1113	LRRK2[MS,SSELL]; RP11-476D10.1[WB]		No data
chr1	C71590877U	rs12038830	C/T	0.00406	-	-	NONHSAG001814[+]	NEGR1[-]	7	0.191	71590677-71591077	71590677-71591030	0.1111			No data
chr5	A152914386U	rs1908100	A/T	0.002514	-	0.0027	NONHSAG041991[+]	GRIA1[+]	7	0.1916	152914186-152914586	152914374-152914434	0.1134			No data
chr22	G30493882A	rs5763767	G/A	3.12e-07	0.002177	4.41e-08	NONHSAG033658[+]	HORMAD2[+]	7	0.1968	30493682-30494082	30493877-30493926	0.1112	CTA-85E5.10[L]		No data

## Sheet: Sheet3
chr	SNP	rsID	Alleles	GWAS P-value (Barrett et al 2009)	Associated LncRNAs	Candidate T1D Genes	RegulomeDB score	RNAsnp p-value	Folding Window	Local region	distance	cis-eQTLs	recent positive selection	RegulomeDB Score description
chr16	A11353304G	rs243327	A/G	0.000868352	NONHSAG018599[+]	MIR548H2[-],PRM1[-],RMI2[+],snoU13[+],Y_RNA[+]	1b	0.1324	11353104-11353504	11353254-11353340	0.178	RMI2[T,HLV,L,MS,AT]		eQTL + TF binding + any motif + DNase Footprint + DNase peak
chr6	U31351035C	rs2523485	T/C	4.76857e-72	NONHSAG043475[+], NONHSAG043476[-]	FGFR3P1[+],HLA-S[-],ZDHHC20P2[+]	1f	0.0101	31350835-31351235	31350982-31351081	0.3888			eQTL + TF binding / DNase peak
chr6	G31243170A	rs3132486	G/T/A/C	3.72191e-169	NONHSAG043466[-]	HLA-B[-],HLA-C[-],RPL3P2[+],USP8P1[+],WASF5P[-],XXbac-BPG248L24.10[-],XXbac-BPG248L24.12[+],XXbac-BPG248L24.13[-]	1f	0.0301	31242970-31243370	31243043-31243199	0.2828			eQTL + TF binding / DNase peak
chr6	G31133894C	rs9501063	G/C	8.47771e-05	NONHSAG043456[+], NONHSAG043457[-]	CCHCR1[-],POU5F1[-],TCF19[+],PSORS1C3[-]	1f	0.0334	31133694-31134094	31133825-31133977	0.2707			eQTL + TF binding / DNase peak
chr6	A30169327G	rs2517611	A/G	8.34443e-16	NONHSAG043402[-]	TRIM26[-]	1f	0.0382	30169127-30169527	30169267-30169335	0.2578			eQTL + TF binding / DNase peak
chr22	C30150549U	rs140129	C/T	2.13736e-09	NONHSAG033648[-]	UQCR10[+],Y_RNA[+],ZMAT5[-]	1f	0.0412	30150349-30150749	30150529-30150594	0.3067			eQTL + TF binding / DNase peak
chr16	A11361202G	rs243323	A/G	0.000578144	NONHSAG018599[+]	MIR548H2[-],PRM1[-],RMI2[+],snoU13[+],Y_RNA[+]	1f	0.0455	11361002-11361402	11361092-11361226	0.2954	RMI2[MS,T]		eQTL + TF binding / DNase peak
chr6	A31167815G	rs3868075	A/G	2.65126e-09	NONHSAG043461[+]	HCG27[+],XXbac-BPG299F13.14[-],XXbac-BPG299F13.17[-]	1f	0.048	31167615-31168015	31167776-31167841	0.2362			eQTL + TF binding / DNase peak
chr6	G31836151A	rs11965547	G/A	0.000505476	NONHSAG043522[-]	NEU1[-],SLC44A4[-]	1f	0.0527	31835951-31836351	31836114-31836163	0.2274	PSORS1C3[MS]		eQTL + TF binding / DNase peak
chr6	G31240431U	rs2074488	G/T	2.39828e-48	NONHSAG043466[-]	HLA-B[-],HLA-C[-],RPL3P2[+],USP8P1[+],WASF5P[-],XXbac-BPG248L24.10[-],XXbac-BPG248L24.12[+],XXbac-BPG248L24.13[-]	1f	0.0567	31240231-31240631	31240379-31240432	0.2207			eQTL + TF binding / DNase peak
chr6	C30922570G	rs2532921	C/G	0.00447208	NONHSAG043447[-], NONHSAG043448[-]	DPCR1[+],HCG21[-]	1f	0.0653	30922370-30922770	30922532-30922588	0.2077			eQTL + TF binding / DNase peak
chr7	C26897553A	rs3801806	C/A	1.98623e-07	NONHSAG047179[-]	SKAP2[-]	1f	0.0758	26897353-26897753	26897521-26897570	0.194	HOTAIRM1[WB]; SKAP2[WB]; HOXA2[WB]; HOXA-AS2[WB]		eQTL + TF binding / DNase peak
chr6	G31947460U	rs389883	G/T	0.00549196	NONHSAG043528[+]	C4A[+],DOM3Z[-],SKIV2L[+],STK19[+]	1f	0.0859	31947260-31947660	31947410-31947605	0.1827	HLA-DRB6[WB, MS,AS, T,AT,NT,L]; HLA-DRB5[WB,MS,L,T]; HLA-DRB1[T,WB,MS,AS,L,HLV]; HLA-DQA2[AS,WB]; HLA-DQB1[MS,T]; HLA-C[AT,WB,MS,HLV,T,L]; HLA-B[WB,AT]; CYP21A1P[WB,L]; XXbac-BPG254F23.6[L]; CYP21A2[NT]		eQTL + TF binding / DNase peak
chr17	A38876409G	rs723729	A/G	8.42944e-05	NONHSAG021758[-]	KRT223P[-]	1f	0.088	38876209-38876609	38876378-38876427	0.1806			eQTL + TF binding / DNase peak
chr6	C31097183G	rs3130558	C/G	8.25029e-34	NONHSAG043452[+]	C6orf15[-],CCHCR1[-],CDSN[-],POLR2LP[+],PSORS1C1[+],PSORS1C2[-]	1f	0.093	31096983-31097383	31097133-31097186	0.1757	PSORS1C1[SSELL,T,L]; HLA-C[MS,T,L,WB]; PSORS1C2[L,T]; HLA-L[WB]; CCHCR1[MS]		eQTL + TF binding / DNase peak
chr6	G29993196C	rs166325	G/C	2.4376e-05	NONHSAG043390[-]	ETF1P1[+],HCG4P3[-],HLA-J[+],ZNRD1[+],ZNRD1-AS1[-]	1f	0.0975	29992996-29993396	29993185-29993234	0.1699			eQTL + TF binding / DNase peak
chr15	U79234268C	rs2870085	T/C	7.65662e-08	NONHSAG017580[-]	CTSH[-]	1f	0.106	79234068-79234468	79234236-79234395	0.1623	CTSH[WB,MS]		eQTL + TF binding / DNase peak
chr6	G31243170C	rs3132486	G/T/A/C	3.72191e-169	NONHSAG043466[-]	HLA-B[-],HLA-C[-],RPL3P2[+],USP8P1[+],WASF5P[-],XXbac-BPG248L24.10[-],XXbac-BPG248L24.12[+],XXbac-BPG248L24.13[-]	1f	0.107	31242970-31243370	31243095-31243183	0.1615			eQTL + TF binding / DNase peak
chr6	A31176602G	rs4516988	A/G	1.08302e-12	NONHSAG043464[+]	HCG27[+],XXbac-BPG299F13.14[-],XXbac-BPG299F13.15[+],XXbac-BPG299F13.16[-],XXbac-BPG299F13.17[-]	1f	0.1113	31176402-31176802	31176419-31176468	0.1598			eQTL + TF binding / DNase peak
chr6	G31941557A	rs387608	G/A	5.64626e-81	NONHSAG043528[+]	C4A[+],DOM3Z[-],SKIV2L[+],STK19[+]	1f	0.1146	31941357-31941757	31941540-31941589	0.1572			eQTL + TF binding / DNase peak
chr6	G32076499A	rs2269426	G/A	0.00467536	NONHSAG043541[-]	ATF6B[-],TNXB[-]	1f	0.115	32076299-32076699	32076467-32076516	0.1929	HLA-DQB1[L]		eQTL + TF binding / DNase peak
chr6	U30794617C	rs915664	T/C	6.77725e-16	NONHSAG043434[-], NONHSAG043435[+]	LINC00243[-],XXbac-BPG27H4.8[-]	1f	0.1181	30794417-30794817	30794569-30794622	0.1526			eQTL + TF binding / DNase peak
chr6	G30072511A	rs2844796	G/A	0.000530756	NONHSAG043396[-]	TRIM31[-],TRIM31-AS1[+]	1f	0.1226	30072311-30072711	30072504-30072558	0.1513			eQTL + TF binding / DNase peak
chr6	U30796545C	rs1264350	T/C	5.82622e-71	NONHSAG043434[-], NONHSAG043435[+]	LINC00243[-],XXbac-BPG27H4.8[-]	1f	0.1276	30796345-30796745	30796520-30796569	0.1478		ceu-II(-3.163)	eQTL + TF binding / DNase peak
chr6	G31243170U	rs3132486	G/T/A/C	3.72191e-169	NONHSAG043466[-]	HLA-B[-],HLA-C[-],RPL3P2[+],USP8P1[+],WASF5P[-],XXbac-BPG248L24.10[-],XXbac-BPG248L24.12[+],XXbac-BPG248L24.13[-]	1f	0.1402	31242970-31243370	31243095-31243180	0.1375			eQTL + TF binding / DNase peak
chr6	U31118511G	rs130067	T/G	6.48634e-07	NONHSAG043455[-]	CCHCR1[-],TCF19[+]	1f	0.1414	31118311-31118711	31118486-31118656	0.1712			eQTL + TF binding / DNase peak
chr22	A30340356U	rs36605	A/T	0.00128462	NONHSAG033652[+]	AC003681.1[+],MTMR3[+],RNU6-331P[-]	1f	0.1433	30340156-30340556	30340348-30340502	0.1356			eQTL + TF binding / DNase peak
chr6	A30772378G	rs3094123	A/G	5.18923e-42	NONHSAG043434[-]	LINC00243[-]	1f	0.1442	30772178-30772578	30772238-30772444	0.1373			eQTL + TF binding / DNase peak
chr6	C32066765U	rs13199524	C/T	5.30111e-12	NONHSAG043541[-]	ATF6B[-],TNXB[-]	1f	0.1457	32066565-32066965	32066728-32066777	0.1364	HLA-DRB6[MS,T,L]; STK19P[T]		eQTL + TF binding / DNase peak
chr6	C31498497A	rs3093978	C/A	2.69371e-43	NONHSAG043486[-]	DDX39B[-],MCCD1[+],RPL15P4[+]	1f	0.1458	31498297-31498697	31498494-31498544	0.1364			eQTL + TF binding / DNase peak
chr6	G32134510A	rs3096697	G/A	4.84958e-44	NONHSAG043547[+]	AGPAT1[-],PPT2[+]	1f	0.1458	32134310-32134710	32134475-32134524	0.1872			eQTL + TF binding / DNase peak
chr6	U31384792C	rs9266845	T/C	3.89077e-13	NONHSAG043479[+]	HCP5[+],MICA[+],XXbac-BPG181B23.4[+],XXbac-BPG181B23.6[-],Y_RNA[-]	1f	0.1502	31384592-31384992	31384781-31384855	0.1316			eQTL + TF binding / DNase peak
chr16	A11354970G	rs243324	A/G	1.40535e-05	NONHSAG018599[+]	MIR548H2[-],PRM1[-],RMI2[+],snoU13[+],Y_RNA[+]	1f	0.1549	11354770-11355170	11354993-11355059	0.1617	RMI2[T,HLV,MS,L]		eQTL + TF binding / DNase peak
chr6	G32904601U	rs2071556	G/T	9.23321e-88	NONHSAG043579[-]	AL645941.1[-],HLA-DMB[-]	1f	0.1603	32904401-32904801	32904555-32904604	0.1283			eQTL + TF binding / DNase peak
chr6	C31382882A	rs9266825	C/A	6.0765e-13	NONHSAG043479[+]	HCP5[+],MICA[+],XXbac-BPG181B23.4[+],XXbac-BPG181B23.6[-],Y_RNA[-]	1f	0.1625	31382682-31383082	31382686-31382897	0.1272			eQTL + TF binding / DNase peak
chr6	G31109882U	rs1265086	G/T	2.44697e-10	NONHSAG043453[+]	CCHCR1[-],POLR2LP[+],PSORS1C1[+],PSORS1C2[-]	1f	0.1703	31109682-31110082	31109877-31110041	0.1233			eQTL + TF binding / DNase peak
chr6	C30071330G	rs1116221	C/G/T/A	0.000259546	NONHSAG043396[-]	TRIM31[-],TRIM31-AS1[+]	1f	0.1733	30071130-30071530	30071305-30071363	0.1502			eQTL + TF binding / DNase peak
chr6	G30285955A	rs6924453	G/A	6.21319e-07	NONHSAG043405[-]	HCG17[-],HCG18[-],HLA-L[+],TRIM39[+]	1f	0.1816	30285755-30286155	30285888-30285957	0.1154			eQTL + TF binding / DNase peak
chr6	C31380449U	rs2256175	C/T	1.50645e-36	NONHSAG043479[+]	HCP5[+],MICA[+],XXbac-BPG181B23.4[+],XXbac-BPG181B23.6[-],Y_RNA[-]	1f	0.1989	31380249-31380649	31380440-31380489	0.1362		ceu-II(2.630)	eQTL + TF binding / DNase peak
chr14	U68789683C	rs3784108	T/C	0.00105267	NONHSAG015292[+]	RAD51B[+]	2b	0.0624	68789483-68789883	68789679-68789741	0.2118			TF binding + any motif + DNase Footprint + DNase peak
chr22	G30405983A	rs41158	G/A	9.98982e-09	NONHSAG033653[-]	CNN2P1[-],CTA-85E5.10[-],HORMAD2[+],MTMR3[+]	2b	0.0753	30405783-30406183	30405975-30406121	0.1946			TF binding + any motif + DNase Footprint + DNase peak
chr22	C30450660U	rs5763746	C/T	0.00950736	NONHSAG033653[-]	CNN2P1[-],CTA-85E5.10[-],HORMAD2[+],MTMR3[+]	3a	0.0662	30450460-30450860	30450612-30450662	0.2065			TF binding + any motif + DNase peak
chr1	A114401231G	rs1217418	A/G	3.02395e-16	NONHSAG002478[+]	AP4B1[-],AP4B1-AS1[+],BCL2L15[-],DCLRE1B[+],PTPN22[-]	3a	0.107	114401031-114401431	114401214-114401263	0.1632			TF binding + any motif + DNase peak
chr6	A29945270C	rs2571375	A/G/T/C	2.8109e-07	NONHSAG043387[+]	HCG9[+],MICD[-]	4	0.0234	29945070-29945470	29945259-29945342	0.3053			TF binding + DNase peak
chr6	C33111347U	rs3129234	C/T	1.30113e-09	NONHSAG043592[+]	HCG24[+],HLA-DPA3[-]	4	0.0347	33111147-33111547	33111343-33111451	0.2671			TF binding + DNase peak
chr6	A31105413C	rs1265099	A/G/T/C	2.95103e-62	NONHSAG043452[+]	C6orf15[-],CCHCR1[-],CDSN[-],POLR2LP[+],PSORS1C1[+],PSORS1C2[-]	4	0.0412	31105213-31105613	31105355-31105417	0.2506	HCG27[AS,L,T]		TF binding + DNase peak
chr6	A31105413U	rs1265099	A/G/T/C	2.95103e-62	NONHSAG043452[+]	C6orf15[-],CCHCR1[-],CDSN[-],POLR2LP[+],PSORS1C1[+],PSORS1C2[-]	4	0.065	31105213-31105613	31105355-31105417	0.208	HCG27[AS,L,T]		TF binding + DNase peak
chr6	U33382241A	rs442745	T/G/A/C	7.73175e-11	NONHSAG043606[+]	CUTA[-],KIFC1[+],PHF1[+],SYNGAP1[+]	4	0.0796	33382041-33382441	33382162-33382270	0.2327			TF binding + DNase peak
chr6	U32812916C	rs2071540	T/C	5.10173e-156	NONHSAG043575[+]	PSMB8[-],PSMB9[+],TAP1[-],XXbac-BPG246D15.8[+]	4	0.0808	32812716-32813116	32812874-32812925	0.1882	HLA-DQA1[T,AT]; HLA-DQA2[WB]		TF binding + DNase peak
chr13	U99956622C	rs9557195	T/C	0.00105448	NONHSAG014048[+]	GPR183[-],UBAC2[+]	4	0.1034	99956422-99956822	99956449-99956633	0.1663			TF binding + DNase peak
chr4	C123545648U	rs17005931	C/T	2.17917e-06	NONHSAG038804[+]	IL21[-],IL21-AS1[+]	4	0.1184	123545448-123545848	123545582-123545656	0.1524			TF binding + DNase peak
chr6	A29945270U	rs2571375	A/G/T/C	2.8109e-07	NONHSAG043387[+]	HCG9[+],MICD[-]	4	0.1211	29945070-29945470	29945265-29945331	0.1524			TF binding + DNase peak
chr6	A31940897G	rs389884	A/G	1.38771e-187	NONHSAG043528[+]	C4A[+],DOM3Z[-],SKIV2L[+],STK19[+]	4	0.1255	31940697-31941097	31940778-31940921	0.1493		ceu-II(-3.211)	TF binding + DNase peak
chr16	G11403963U	rs12927773	G/T	5.02433e-05	NONHSAG018599[+]	MIR548H2[-],PRM1[-],RMI2[+],snoU13[+],Y_RNA[+]	4	0.1313	11403763-11404163	11403930-11403979	0.179	RMI2[MS,T]		TF binding + DNase peak
chr14	A68808824G	rs10483807	A/G	0.000319951	NONHSAG015292[+]	RAD51B[+]	4	0.14	68808624-68809024	68808820-68808878	0.1377			TF binding + DNase peak
chr1	G114244177U	rs1230649	G/T	5.10757e-28	NONHSAG002471[-]	PHTF1[-],RP4-730K3.3[-]	4	0.142	114243977-114244377	114244161-114244210	0.1387			TF binding + DNase peak
chr6	C30767869U	rs2394403	C/T	3.04106e-27	NONHSAG043434[-]	LINC00243[-]	4	0.1475	30767669-30768069	30767867-30767925	0.1331			TF binding + DNase peak
chr6	C127046121U	rs853982	C/T	1.18105e-06	NONHSAG044781[-]	MIR588[+],PRELID1P1[+],RNU6-200P[-],RPS4XP9[+],VIMP1[-]	4	0.1906	127045921-127046321	127046078-127046130	0.1113			TF binding + DNase peak
chr6	G31459742A	rs2516415	G/A	6.04234e-152	NONHSAG043483[-]	HCP5[+],MICB[+],Y_RNA[-]	4	0.1955	31459542-31459942	31459544-31459888	0.1117			TF binding + DNase peak
chr6	A31105413G	rs1265099	A/G/T/C	2.95103e-62	NONHSAG043452[+]	C6orf15[-],CCHCR1[-],CDSN[-],POLR2LP[+],PSORS1C1[+],PSORS1C2[-]	4	0.1991	31105213-31105613	31105355-31105417	0.1102	HCG27[AS,L,T]		TF binding + DNase peak
chr12	C111655513U	rs7962233	C/T	0.000810876	NONHSAG012300[+]	CUX2[+]	5	0.0125	111655313-111655713	111655499-111655609	0.4478			TF binding or DNase peak
chr13	A100029540G	rs9517701	A/G	0.00237103	NONHSAG014054[+]	HMGB3P4[+],UBAC2[+]	5	0.0133	100029340-100029740	100029393-100029550	0.3615	RNU6-83[NT]		TF binding or DNase peak
chr2	C100852734U	rs13010010	C/T	6.7398e-05	NONHSAG028706[+]	AC104782.3[+]	5	0.0214	100852534-100852934	100852716-100852765	0.3139			TF binding or DNase peak
chr16	A11241906G	rs17673553	A/G	4.50074e-09	NONHSAG018596[+]	CLEC16A[+]	5	0.0227	11241706-11242106	11241882-11241985	0.3113			TF binding or DNase peak
chr6	A31084170C	rs1042127	A/C	0.00272205	NONHSAG043452[+]	C6orf15[-],CCHCR1[-],CDSN[-],POLR2LP[+],PSORS1C1[+],PSORS1C2[-]	5	0.028	31083970-31084370	31084124-31084178	0.3917	PSORS1C1[L,T,AT,SSELL]; PSORS1C2[L,T]; CCHCR1[SSELL]		TF binding or DNase peak
chr6	A33079766G	rs6937034	A/G	0.000485873	NONHSAG043589[-]	COL11A2P1[-],HLA-DPA1[-],HLA-DPA2[-],HLA-DPA3[-],HLA-DPB1[+],HLA-DPB2[+]	5	0.0325	33079566-33079966	33079749-33079800	0.2733			TF binding or DNase peak
chr22	U37544931G	rs228979	T/G	0.00667961	NONHSAG033856[-]	IL2RB[-],RP1-151B14.6[+]	5	0.0354	37544731-37545131	37544918-37544967	0.3242			TF binding or DNase peak
chr6	U31683157G	rs3749952	T/G	0.0011605	NONHSAG043509[+]	C6orf25[+],LY6G6C[-],LY6G6D[+],LY6G6F[+]	5	0.0375	31682957-31683357	31683087-31683168	0.3537			TF binding or DNase peak
chr6	U30848253C	rs7756521	T/C	1.13583e-41	NONHSAG043439[+]	DDR1[+],DDR1-AS1[-],MIR4640[+]	5	0.042	30848053-30848453	30848235-30848284	0.2489			TF binding or DNase peak
chr14	G68874759A	rs1956537	G/A	0.00165332	NONHSAG015292[+]	RAD51B[+]	5	0.0567	68874559-68874959	68874731-68874783	0.2208			TF binding or DNase peak
chr6	U33421577C	rs2247385	T/C	0.000514079	NONHSAG043608[-]	SYNGAP1[+],ZBTB9[+]	5	0.06	33421377-33421777	33421411-33421602	0.2155	HLA-DPB1[T]	yri-I(-3.087)	TF binding or DNase peak
chr7	G51038202A	rs2023879	G/A	0.000136253	NONHSAG047579[+]	COBL[-],RP4-724E13.2[+],SNORA4[-]	5	0.1017	51038002-51038402	51038197-51038276	0.1677			TF binding or DNase peak
chr6	A32975511G	rs2267647	A/G	3.61467e-13	NONHSAG043585[-]	HLA-DOA[-]	5	0.1172	32975311-32975711	32975445-32975521	0.2128			TF binding or DNase peak
chr22	G30433822A	rs1476514	G/A	7.4111e-05	NONHSAG033653[-]	CNN2P1[-],CTA-85E5.10[-],HORMAD2[+],MTMR3[+]	5	0.121	30433622-30434022	30433782-30433852	0.1524			TF binding or DNase peak
chr14	A68796192G	rs9989153	A/G	0.0041667	NONHSAG015292[+]	RAD51B[+]	5	0.1219	68795992-68796392	68796180-68796257	0.1499			TF binding or DNase peak
chr6	G31269129A	rs2394967	G/A	1.41083e-05	NONHSAG043466[-], NONHSAG043469[-]	HLA-B[-],HLA-C[-],RPL3P2[+],USP8P1[+],WASF5P[-],XXbac-BPG248L24.10[-],XXbac-BPG248L24.12[+],XXbac-BPG248L24.13[-]	5	0.1231	31268929-31269329	31269125-31269176	0.151			TF binding or DNase peak
chr9	C4291747G	rs7020673	C/G	1.87793e-09	NONHSAG051672[-]	GLIS3[-],RP11-358M14.2[+]	5	0.1252	4291547-4291947	4291741-4291790	0.1475			TF binding or DNase peak
chr7	G50853428C	rs11238326	G/C	0.0077673	NONHSAG047577[+]	GRB10[-]	5	0.1257	50853228-50853628	50853411-50853467	0.1492			TF binding or DNase peak
chr6	C90912594U	rs12209546	C/T	4.60749e-05	NONHSAG044354[-]	BACH2[-],RP3-453I5.2[-]	5	0.1303	90912394-90912794	90912560-90912609	0.144		yri-II(2.697)	TF binding or DNase peak
chr6	G30103923A	rs2021723	G/A	7.29699e-45	NONHSAG043400[+]	SNORA48[-],TRIM40[+]	5	0.1394	30103723-30104123	30103893-30103942	0.1403			TF binding or DNase peak
chr12	C111391799U	rs3919447	C/T	1.79171e-07	NONHSAG012295[+], NONHSAG012297[-]	RP1-46F2.2[+],RP1-46F2.3[-]	5	0.1482	111391599-111391999	111391681-111391802	0.1663			TF binding or DNase peak
chr22	U30114333C	rs2857633	T/C	0.00693856	NONHSAG033647[-]	CABP7[+],RP1-76B20.11[-],RP1-76B20.12[-]	5	0.1511	30114133-30114533	30114316-30114365	0.1643	UQCR10[L]		TF binding or DNase peak
chr9	A4293150C	rs10814916	A/C	3.66155e-09	NONHSAG051672[-]	GLIS3[-],RP11-358M14.2[+]	5	0.1528	4292950-4293350	4293148-4293201	0.1301			TF binding or DNase peak
chr14	G101309759A	rs2295388	G/A	0.000582656	NONHSAG015923[+], NONHSAG015925[-]	AL117190.2[-],MEG3[+],MIR770[+],RP11-123M6.2[-]	5	0.1627	101309559-101309959	101309842-101309920	0.1271			TF binding or DNase peak
chr19	G49206985A	rs602662	G/A	1.93316e-05	NONHSAG026183[-]	FUT2[+]	5	0.1685	49206785-49207185	49206945-49206994	0.153	FUT2[L]; NTN5[T]		TF binding or DNase peak
chr13	G99959945A	rs1923891	G/A	0.00453497	NONHSAG014048[+]	GPR183[-],UBAC2[+]	5	0.1833	99959745-99960145	99959909-99959958	0.1146			TF binding or DNase peak
chr6	A31610529G	rs1077393	A/G	7.0209e-44	NONHSAG043500[-], NONHSAG043502[-]	APOM[+],BAG6[-],PRRC2A[+]	5	0.189	31610329-31610729	31610480-31610550	0.1414			TF binding or DNase peak
chr22	G37544810A	rs3218253	G/A	2.5357e-05	NONHSAG033856[-]	IL2RB[-],RP1-151B14.6[+]	5	0.1952	37544610-37545010	37544764-37544815	0.1381			TF binding or DNase peak
chr6	U31312326G	rs3134792	T/G	6.28634e-139	NONHSAG043466[-]	HLA-B[-],HLA-C[-],RPL3P2[+],USP8P1[+],WASF5P[-],XXbac-BPG248L24.10[-],XXbac-BPG248L24.12[+],XXbac-BPG248L24.13[-]	6	0.0093	31312126-31312526	31312309-31312361	0.3978			other
chr12	G56488913A	rs705708	G/A	1.7577e-22	NONHSAG011348[+]	ERBB3[+]	6	0.0164	56488713-56489113	56488881-56488966	0.3405	AC034102.1[MS]; RAB5B[MS]; RP11-977G19.5[NT]		other
chr6	C31351887A	rs2507976	C/A	rs2507976	NONHSAG043476[-]	FGFR3P1[+],HLA-S[-],ZDHHC20P2[+]	6	0.0327	31351687-31352087	31351849-31351898	0.3334		ceu-II(3.024)	other
chr6	G31449081C	rs2904776	G/C	5.09113e-44	NONHSAG043483[-]	HCP5[+],MICB[+],Y_RNA[-]	6	0.0331	31448881-31449281	31449015-31449092	0.2715			other
chr6	A33041034G	rs1431399	A/G	0.000120885	NONHSAG043586[-]	HLA-DPA1[-],HLA-DPB1[+]	6	0.0397	33040834-33041234	33041032-33041081	0.254		ceu-II(2.778)	other
chr6	A31417510G	rs2596460	A/G	1.20245e-23	NONHSAG043479[+]	HCP5[+],MICA[+],XXbac-BPG181B23.4[+],XXbac-BPG181B23.6[-],Y_RNA[-]	6	0.0453	31417310-31417710	31417433-31417529	0.2417			other
chr6	G30076755A	rs2074483	G/A	0.00382909	NONHSAG043397[+]	TRIM31[-],TRIM31-AS1[+]	6	0.0468	30076555-30076955	30076723-30076772	0.2386			other
chr6	U31449022C	rs2523650	T/C	2.89734e-30	NONHSAG043483[-]	HCP5[+],MICB[+],Y_RNA[-]	6	0.0478	31448822-31449222	31449015-31449086	0.2366			other
chr6	A31392906G	rs2524279	A/G	1.2234e-63	NONHSAG043479[+]	HCP5[+],MICA[+],XXbac-BPG181B23.4[+],XXbac-BPG181B23.6[-],Y_RNA[-]	6	0.0512	31392706-31393106	31392841-31392913	0.2304			other
chr6	G33055946A	rs3128966	G/A	2.41381e-26	NONHSAG043589[-]	COL11A2P1[-],HLA-DPA1[-],HLA-DPA2[-],HLA-DPA3[-],HLA-DPB1[+],HLA-DPB2[+]	6	0.0529	33055746-33056146	33055911-33056036	0.2272			other
chr6	G29985849A	rs6926792	G/A	4.82683e-12	NONHSAG043390[-]	ETF1P1[+],HCG4P3[-],HLA-J[+],ZNRD1[+],ZNRD1-AS1[-]	6	0.0568	29985649-29986049	29985846-29985895	0.2205			other
chr6	A30271334G	rs261946	A/G	5.86176e-06	NONHSAG043405[-], NONHSAG043406[+]	HCG17[-],HCG18[-],HLA-L[+],TRIM39[+]	6	0.0581	30271134-30271534	30271295-30271344	0.2184			other
chr6	C29712175G	rs9258223	C/G	4.80416e-15	NONHSAG043371[-], NONHSAG043372[+]	HCG4P11[-],HCG9P5[+],HLA-F[+],HLA-F-AS1[-],IFITM4P[-],RPL23AP1[-],XXbac-BPG170G13.32[-],Y_RNA[+]	6	0.0598	29711975-29712375	29712135-29712194	0.2644			other
chr14	U98481233G	rs9323978	T/G	0.00572606	NONHSAG015852[-]	C14orf64[-]	6	0.0637	98481033-98481433	98481230-98481282	0.2099			other
chr6	U31408004C	rs6938674	T/C	2.7098e-17	NONHSAG043479[+]	HCP5[+],MICA[+],XXbac-BPG181B23.4[+],XXbac-BPG181B23.6[-],Y_RNA[-]	6	0.0747	31407804-31408204	31407982-31408031	0.1953			other
chr3	U46444794C	rs916093	T/C	7.58505e-05	NONHSAG034950[-]	ACKR5[+],CCR2[+],CCR5[+],RP11-24F11.2[-]	6	0.0779	46444594-46444994	46444753-46444832	0.1906	NBEAL2[AT]		other
chr12	G111923455A	rs17805591	G/A	0.00144204	NONHSAG012304[-]	AC002395.1[-],ATXN2[-],SH2B3[+]	6	0.0804	111923255-111923655	111923423-111923472	0.1887			other
chr6	U29986324A	rs3115631	T/A	2.68369e-49	NONHSAG043390[-]	ETF1P1[+],HCG4P3[-],HLA-J[+],ZNRD1[+],ZNRD1-AS1[-]	6	0.0804	29986124-29986524	29986258-29986337	0.1887		ceu-II(-2.935)	other
chr14	A68747868U	rs7148416	A/T	9.26156e-05	NONHSAG015292[+]	RAD51B[+]	6	0.0855	68747668-68748068	68747845-68747898	0.1819			other
chr6	U32866992C	rs241403	T/C	6.21161e-184	NONHSAG043577[+]	HLA-Z[+]	6	0.0887	32866792-32867192	32866913-32867000	0.1786			other
chr6	G29707267U	rs1633096	G/T	1.82292e-18	NONHSAG043371[-], NONHSAG043372[+]	,HCG4P11[-],HCG9P5[+],HLA-F[+],HLA-F-AS1[-],IFITM4P[-],RPL23AP1[-],XXbac-BPG170G13.32[-],Y_RNA[+]	6	0.0923	29707067-29707467	29707252-29707301	0.1749			other
chr20	C1609952U	rs6043374	C/T	0.000347871	NONHSAG031109[-]	RP11-77C3.3[+],SIRPG[-]	6	0.0928	1609752-1610152	1609895-1610112	0.1759			other
chr22	A30326102G	rs7291756	A/G	0.000856018	NONHSAG033652[+]	AC003681.1[+],MTMR3[+],RNU6-331P[-]	6	0.0934	30325902-30326302	30326099-30326149	0.1738	MTMR3[NT,T,AT,L]; CTA-85E5.10[AT]		other
chr6	U30234668A	rs2844764	T/A	3.68924e-10	NONHSAG043404[+]	HCG17[-],HLA-L[+]	6	0.0937	30234468-30234868	30234628-30234813	0.1735			other
chr6	C31135706U	rs9263804	C/T	2.07144e-23	NONHSAG043457[-]	POU5F1[-],PSORS1C3[-],TCF19[+]	6	0.0938	31135506-31135906	31135581-31135708	0.2149			other
chr2	C100753490U	rs4851251	C/T	0.00208735	NONHSAG028705[-]	AC092667.2[+],AFF3[-]	6	0.0957	100753290-100753690	100753465-100753514	0.1716			other
chr1	C114440258G	rs1217402	C/G	0.000217555	NONHSAG002478[+]	AP4B1[-],AP4B1-AS1[+],BCL2L15[-],DCLRE1B[+],PTPN22[-]	6	0.1011	114440058-114440458	114440217-114440266	0.1683			other
chr2	A191893087C	rs3024912	A/C	0.00103372	NONHSAG030109[+], NONHSAG030110[-]	AC067945.4[+],STAT4[-]	6	0.1015	191892887-191893287	191893067-191893116	0.1679			other
chr6	A31265262G	rs2246954	A/G	0.00242593	NONHSAG043466[-], NONHSAG043469[-]	HLA-B[-],HLA-C[-],RPL3P2[+],USP8P1[+],WASF5P[-],XXbac-BPG248L24.10[-],XXbac-BPG248L24.12[+],XXbac-BPG248L24.13[-]	6	0.1025	31265062-31265462	31265131-31265313	0.167			other
chr6	A29703262G	rs2394160	A/G	0.0034805	NONHSAG043371[-]	HCG4P11[-],HCG9P5[+],HLA-F[+],HLA-F-AS1[-],IFITM4P[-],RPL23AP1[-],XXbac-BPG170G13.32[-],Y_RNA[+]	6	0.1029	29703062-29703462	29703253-29703302	0.1592			other
chr6	A33033022G	rs3077	A/G	0.000160399	NONHSAG043586[-]	HLA-DPA1[-],HLA-DPB1[+]	6	0.1042	33032822-33033222	33032890-33033067	0.1656		yri-II(2.592)	other
chr6	G31388214A	rs2844513	G/A	1.13803e-34	NONHSAG043479[+]	HCP5[+],MICA[+],XXbac-BPG181B23.4[+],XXbac-BPG181B23.6[-],Y_RNA[-]	6	0.106	31388014-31388414	31388167-31388250	0.1623			other
chr6	G31177915A	rs3130952	G/A	1.44165e-29	NONHSAG043464[+]	HCG27[+],XXbac-BPG299F13.14[-],XXbac-BPG299F13.15[+],XXbac-BPG299F13.16[-],XXbac-BPG299F13.17[-]	6	0.106	31177715-31178115	31177723-31177941	0.164			other
chr6	A30032522C	rs8321	A/C	3.13916e-49	NONHSAG043395[+]	PPP1R11[+],ZNRD1[+],ZNRD1-AS1[-]	6	0.1062	30032322-30032722	30032498-30032557	0.1622		ceu-II(-2.996)	other
chr6	G32298137A	rs10484560	G/A	0.00277248	NONHSAG043555[+]	C6orf10[-],HNRNPA1P2[+],RNU6-603P[+]	6	0.114	32297937-32298337	32298117-32298166	0.1558			other
chr6	G29698031C	rs2735057	G/C	0.00277048	NONHSAG043371[-]	HCG4P11[-],HCG9P5[+],HLA-F[+],HLA-F-AS1[-],IFITM4P[-],RPL23AP1[-],XXbac-BPG170G13.32[-],Y_RNA[+]	6	0.115	29697831-29698231	29697924-29698040	0.1551			other
chr6	G31383848A	rs3094584	G/A	2.5799e-34	NONHSAG043479[+]	HCP5[+],MICA[+],XXbac-BPG181B23.4[+],XXbac-BPG181B23.6[-],Y_RNA[-]	6	0.1156	31383648-31384048	31383703-31383884	0.1545			other
chr6	C29992286U	rs6925061	C/T	4.91078e-11	NONHSAG043390[-]	ETF1P1[+],HCG4P3[-],HLA-J[+],ZNRD1[+],ZNRD1-AS1[-]	6	0.119	29992086-29992486	29992212-29992306	0.1539			other
chr6	A30079993C	rs2523987	A/C	5.15854e-42	NONHSAG043397[+], NONHSAG043398[-]	TRIM31[-],TRIM31-AS1[+]	6	0.1247	30079793-30080193	30079979-30080042	0.1498			other
chr17	A38851969G	rs2429548	A/G	2.1711e-05	NONHSAG021757[+]	KRT24[-]	6	0.1283	38851769-38852169	38851955-38852005	0.1453	SMARCE1[AT,AS,NT,L,T]		other
chr6	G32373232U	rs10947261	G/T	2.35159e-34	NONHSAG043557[-]	BTNL2[-]	6	0.1287	32373032-32373432	32373203-32373328	0.1451			other
chr6	C90957463U	rs3757247	C/T	8.05127e-08	NONHSAG044354[-]	BACH2[-],RP3-453I5.2[-]	6	0.1294	90957263-90957663	90957456-90957512	0.1446			other
chrX	G154282391A	rs5945282	G/A	0.00271124	NONHSAG055617[+]	FUNDC2[+]	6	0.1335	154282191-154282591	154282317-154282404	0.1439			other
chr6	A29707307G	rs9258215	A/G	1.49693e-12	NONHSAG043371[-], NONHSAG043372[+]	HCG4P11[-],HCG9P5[+],HLA-F[+],HLA-F-AS1[-],IFITM4P[-],RPL23AP1[-],XXbac-BPG170G13.32[-],Y_RNA[+]	6	0.1344	29707107-29707507	29707301-29707503	0.1413			other
chr6	G31379931A	rs1063635	G/A	1.13853e-34	NONHSAG043479[+]	HCP5[+],MICA[+],XXbac-BPG181B23.4[+],XXbac-BPG181B23.6[-],Y_RNA[-]	6	0.1361	31379731-31380131	31379781-31379956	0.1752		ceu-II(2.672)	other
chr6	G33235755A	rs213199	G/A	9.23569e-09	NONHSAG043600[-]	RPS18[+],VPS52[-]	6	0.1498	33235555-33235955	33235729-33235778	0.1651			other
chr12	A112434504G	rs11066119	A/G	8.83723e-05	NONHSAG012322[-]	ADAM1B[+],ERP29[+],RP1-128M12.3[-],SLC25A3P2[+],TMEM116[-]	6	0.1573	112434304-112434704	112434472-112434530	0.1276	TMEM116[AT,MS]; ADAM1[T]		other
chr22	C30432403A	rs41176	C/A	6.47933e-13	NONHSAG033653[-]	CNN2P1[-],CTA-85E5.10[-],HORMAD2[+],MTMR3[+]	6	0.1574	30432203-30432603	30432355-30432414	0.1601			other
chr6	U31247135C	rs4386816	T/C	1.76712e-17	NONHSAG043466[-]	HLA-B[-],HLA-C[-],RPL3P2[+],USP8P1[+],WASF5P[-],XXbac-BPG248L24.10[-],XXbac-BPG248L24.12[+],XXbac-BPG248L24.13[-]	6	0.1586	31246935-31247335	31247081-31247205	0.1269		yri-II(3.157), yri-I(3.520)	other
chr9	A4212347G	rs7030479	A/G	0.00755999	NONHSAG051672[-]	GLIS3[-],RP11-358M14.2[+]	6	0.1592	4212147-4212547	4212283-4212426	0.1289			other
chr6	A31266117C	rs2524095	A/C	6.96049e-05	NONHSAG043466[-], NONHSAG043469[-]	HLA-B[-],HLA-C[-],RPL3P2[+],USP8P1[+],WASF5P[-],XXbac-BPG248L24.10[-],XXbac-BPG248L24.12[+],XXbac-BPG248L24.13[-]	6	0.1612	31265917-31266317	31265918-31266131	0.1279			other
chr22	U30367857C	rs737906	T/C	0.00783602	NONHSAG033652[+]	AC003681.1[+],MTMR3[+],RNU6-331P[-]	6	0.1646	30367657-30368057	30367856-30367916	0.1237			other
chr6	C29992261U	rs1150743	C/T	1.9126e-13	NONHSAG043390[-]	ETF1P1[+],HCG4P3[-],HLA-J[+],ZNRD1[+],ZNRD1-AS1[-]	6	0.1655	29992061-29992461	29992216-29992270	0.1256			other
chr7	U51025937C	rs10486748	T/C	1.88698e-05	NONHSAG047579[+]	COBL[-],RP4-724E13.2[+],SNORA4[-]	6	0.1684	51025737-51026137	51025893-51025960	0.1242			other
chrX	G154345791U	rs895744	G/T	0.00335808	NONHSAG055618[-]	BRCC3[+],CMC4[-],FUNDC2[+],MTCP1[-],RP11-143H17.1[+]	6	0.1767	154345591-154345991	154345693-154345797	0.1177			other
chr16	G28593597A	rs4788074	G/A	4.72998e-07	NONHSAG018989[+]	CCDC101[+],SULT1A2[-]	6	0.1803	28593397-28593797	28593552-28593659	0.1185	TUFM[WB,T,AT,L,SSELL]; CDC37P1[L,T,WB,AT,NT,AS]; SULT1A2[HLV,AT,NT,WB,MS]; CDC37P1[SSELL]; NUPR1[AT]; SULT1A1[WB,NT,T]; EIF3CL[SSELL]; NPIPL1[T]; RP11-1348G14.4[NT,AT]; SBK1[AT]		other
chr6	A31389784G	rs2844511	A/G	1.44688e-07	NONHSAG043479[+]	HCP5[+],MICA[+],XXbac-BPG181B23.4[+],XXbac-BPG181B23.6[-],Y_RNA[-]	6	0.1848	31389584-31389984	31389611-31389883	0.1436			other
chr6	G29711747A	rs2523386	G/A	0.0097365	NONHSAG043371[-], NONHSAG043372[+]	HCG4P11[-],HCG9P5[+],HLA-F[+],HLA-F-AS1[-],IFITM4P[-],RPL23AP1[-],XXbac-BPG170G13.32[-],Y_RNA[+]	6	0.188	29711547-29711947	29711735-29711799	0.1419			other
chr16	C28988269U	rs8045689	C/T	0.00345941	NONHSAG019012[-]	RP11-264B17.3[+],RP11-264B17.4[-],SPNS1[+]	6	0.1888	28988069-28988469	28988259-28988330	0.1146	TUFM[WB,T,AT]; SULT1A2[WB,HLV,MS]; SPNS1[WB]; CDC37P1[AS]; EIF3C[T,AS]; SULT1A1[T,WB]; EIF3CL[NT]; NPIPL1[T]; RP11-264B17.2[AS]		other
chrX	G154059412U	rs5945250	G/T	0.000330793	NONHSAG055615[-]	F8[-],SMIM9[-]	6	0.1918	154059212-154059612	154059386-154059435	0.1108			other
chr14	U68944147G	rs2074565	T/G	0.00272984	NONHSAG015292[+], NONHSAG015297[+]	RAD51B[+]	7	0.0109	68943947-68944347	68944137-68944281	0.3818			No data
chr7	G51065188U	rs7802321	G/T	0.00608661	NONHSAG047579[+]	COBL[-],RP4-724E13.2[+],SNORA4[-]	7	0.0137	51064988-51065388	51065140-51065198	0.3637			No data
chr18	C67281637A	rs12960929	C/A	0.00267202	NONHSAG024106[-]	DOK6[+]	7	0.0191	67281437-67281837	67281620-67281669	0.3291			No data
chr14	G98495938A	rs7144501	G/A	6.22197e-06	NONHSAG015852[-]	C14orf64[-]	7	0.0237	98495738-98496138	98495902-98495951	0.3039			No data
chr14	U68753287G	rs2208397	T/G	3.38587e-05	NONHSAG015292[+]	RAD51B[+]	7	0.0284	68753087-68753487	68753262-68753366	0.2862			No data
chr1	G114412667A	rs1217414	G/A	9.64592e-09	NONHSAG002478[+]	AP4B1[-],AP4B1-AS1[+],BCL2L15[-],DCLRE1B[+],PTPN22[-]	7	0.0313	114412467-114412867	114412651-114412700	0.2787			No data
chr16	G28584937A	rs151229	G/A	1.96204e-07	NONHSAG018989[+]	CCDC101[+],SULT1A2[-]	7	0.0349	28584737-28585137	28584906-28584957	0.2664	SULT1A2[T]		No data
chr6	A30075864G	rs2023472	A/G/T/C	2.12603e-13	NONHSAG043396[-], NONHSAG043397[+]	TRIM31[-],TRIM31-AS1[+]	7	0.0394	30075664-30076064	30075862-30076017	0.2548			No data
chr14	U68805323A	rs911254	T/A	0.000323435	NONHSAG015292[+]	RAD51B[+]	7	0.0433	68805123-68805523	68805261-68805327	0.246			No data
chr6	G31350802A	rs2844533	G/A	1.06227e-108	NONHSAG043475[+], NONHSAG043476[-]	FGFR3P1[+],HLA-S[-],ZDHHC20P2[+]	7	0.0488	31350602-31351002	31350714-31350790	0.2346			No data
chr1	G114363459A	rs2476599	G/A	2.18304e-08	NONHSAG002475[+]	PTPN22[-],RP5-1073O3.2[+],RSBN1[-]	7	0.0502	114363259-114363659	114363405-114363463	0.2253			No data
chr2	A163625587G	rs1434996	A/G	0.00187642	NONHSAG029694[+]	KCNH7[-]	7	0.0524	163625387-163625787	163625568-163625693	0.2281			No data
chr6	A30075864U	rs2023472	A/G/T/C	2.12603e-13	NONHSAG043396[-], NONHSAG043397[+]	TRIM31[-],TRIM31-AS1[+]	7	0.0552	30075664-30076064	30075844-30076015	0.2232			No data
chr1	C206856203U	rs41348452	C/T	0.000958647	NONHSAG004096[+]	DYRK3[+],MAPKAPK2[+],RP11-343H5.6[-],SNORD112[+]	7	0.0556	206856003-206856403	206856201-206856262	0.2225			No data
chr6	A31436789G	rs2523674	A/G/T/C	8.94599e-33	NONHSAG043479[+]	HCP5[+],MICA[+],XXbac-BPG181B23.4[+],XXbac-BPG181B23.6[-],Y_RNA[-]	7	0.0585	31436589-31436989	31436773-31436913	0.2177			No data
chr18	U67276800A	rs4644944	T/A	0.00545007	NONHSAG024106[-]	DOK6[+]	7	0.0683	67276600-67277000	67276798-67276867	0.2029			No data
chr6	A127061318G	rs853969	A/G	1.18422e-06	NONHSAG044781[-]	MIR588[+],PRELID1P1[+],RNU6-200P[-],RPS4XP9[+],VIMP1[-]	7	0.077	127061118-127061518	127061288-127061337	0.1916		yri-I(-2.680)	No data
chr6	A30075864C	rs2023472	A/G/T/C	2.12603e-13	NONHSAG043396[-], NONHSAG043397[+]	TRIM31[-],TRIM31-AS1[+]	7	0.0911	30075664-30076064	30075862-30076015	0.1775			No data
chrX	A154059677G	rs1472977	A/G	0.00447929	NONHSAG055615[-]	F8[-],SMIM9[-]	7	0.1148	154059477-154059877	154059661-154059710	0.1552			No data
chr6	G31448653A	rs3828893	G/A	1.16262e-05	NONHSAG043483[-]	HCP5[+],MICB[+],Y_RNA[-]	7	0.1161	31448453-31448853	31448610-31448659	0.156			No data
chr6	C90892399G	rs2501716	C/G	9.13867e-05	NONHSAG044354[-]	BACH2[-],RP3-453I5.2[-]	7	0.118	90892199-90892599	90892225-90892449	0.1546			No data
chr1	C114420328U	rs12566340	C/T	1.29135e-39	NONHSAG002478[+]	AP4B1[-],AP4B1-AS1[+],BCL2L15[-],DCLRE1B[+],PTPN22[-]	7	0.1189	114420128-114420528	114420290-114420339	0.152			No data
chr6	U127066190C	rs853971	T/C	1.09368e-06	NONHSAG044781[-]	MIR588[+],PRELID1P1[+],RNU6-200P[-],RPS4XP9[+],VIMP1[-]	7	0.1194	127065990-127066390	127066174-127066226	0.1536			No data
chr6	A91002494G	rs597325	A/G	6.36682e-10	NONHSAG044354[-]	BACH2[-],RP3-453I5.2[-]	7	0.1205	91002294-91002694	91002464-91002513	0.1509			No data
chr6	U31269382C	rs4523128	T/C	1.60503e-05	NONHSAG043466[-], NONHSAG043469[-]	HLA-B[-],HLA-C[-],RPL3P2[+],USP8P1[+],WASF5P[-],XXbac-BPG248L24.10[-],XXbac-BPG248L24.12[+],XXbac-BPG248L24.13[-]	7	0.1275	31269182-31269582	31269282-31269428	0.1479			No data
chr9	G4262516A	rs12380197	G/A	5.24693e-05	NONHSAG051672[-]	GLIS3[-],RP11-358M14.2[+]	7	0.1278	4262316-4262716	4262488-4262537	0.1477			No data
chr6	G31100942A	rs3823418	G/A	3.75711e-32	NONHSAG043452[+]	C6orf15[-],CCHCR1[-],CDSN[-],POLR2LP[+],PSORS1C1[+],PSORS1C2[-]	7	0.128	31100742-31101142	31100754-31100946	0.1816	HLA-L[WB]; PSORS1C1[T,AS]; PSORS1C2[T]		No data
chr12	U111974280G	rs616668	T/G	2.49159e-08	NONHSAG012306[-]	ATXN2[-],RP11-686G8.1[+],RP11-686G8.2[+],U7[-]	7	0.1298	111974080-111974480	111974214-111974268	0.1443			No data
chr18	C67263136U	rs10401068	C/T	0.0070126	NONHSAG024106[-]	DOK6[+]	7	0.1383	67262936-67263336	67263124-67263187	0.1387			No data
chr4	U122999452C	rs3108402	T/C	7.1907e-08	NONHSAG038796[-]	AC097533.1[-]	7	0.1475	122999252-122999652	122999383-122999455	0.1331			No data
chr6	C31190850U	rs12662501	C/T	9.48595e-28	NONHSAG043464[+]	HCG27[+],XXbac-BPG299F13.14[-],XXbac-BPG299F13.15[+],XXbac-BPG299F13.16[-],XXbac-BPG299F13.17[-]	7	0.151	31190650-31191050	31190844-31190916	0.1644			No data
chr2	U163207480C	rs3788964	T/C	3.4234e-05	NONHSAG029692[+]	GCA[+],IFIH1[-]	7	0.1614	163207280-163207680	163207445-163207494	0.1254	FAP[AT]		No data
chr6	C126970895A	rs9388507	C/A	3.16545e-06	NONHSAG044781[-]	MIR588[+],PRELID1P1[+],RNU6-200P[-],RPS4XP9[+],VIMP1[-]	7	0.1705	126970695-126971095	126970897-126970983	0.1231			No data
chr12	C111895272U	rs2301621	C/T	5.43136e-08	NONHSAG012304[-]	AC002395.1[-],ATXN2[-],SH2B3[+]	7	0.1734	111895072-111895472	111895073-111895421	0.1217			No data
chr14	G68785333A	rs4083474	G/A	0.00432736	NONHSAG015292[+]	RAD51B[+]	7	0.1749	68785133-68785533	68785320-68785369	0.121			No data
chr14	G98883853U	rs2125598	G/T	0.00224266	NONHSAG015852[-]	C14orf64[-]	7	0.1828	98883653-98884053	98883723-98883866	0.1447			No data
chr12	C111376637U	rs7979656	C/T	1.22175e-07	NONHSAG012295[+]	RP1-46F2.2[+],RP1-46F2.3[-]	7	0.1909	111376437-111376837	111376635-111376686	0.1112			No data
